# Supplementary material for: Integrative host–microbiome modeling uncovers the implication of oral–gut translocation in advanced cirrhosis
Source: Imeta. 2026 May 7;5(3):e70131. doi: 10.1002/imt2.70131 (PMC13377410; doi:10.1002/imt2.70131)
Supplement: Supplementary file 2 — Table S1. Reaction abundance in the oral and gut reactotypes. Table S2. Bacterial species single modelling results. Table S3. Co‐abundance network results. Table S4. Bacterial community modelling results. Table S5. Species prevalence in the validation cohort. Table S6. Human tissue modelling results. Table S7. Relative abundance of oral and gut species. [file IMT2-5-e70131-s002.xlsx]

## Sheet: S1
Table S1 Reaction abundance in the oral and gut reactotypes.
Column	Description
Mean	The overall mean abundance for each reaction across all samples. This serves as the baseline.
m1	The mean abundance of that reaction in reactotype 1.
m2	The mean abundance of that reaction in reactotype 2.
m3	The mean abundance of that reaction in reactotype 3.
diff	The total deviation for that reaction across all reactotypes. It reflects how strongly that reaction contributes to the differentiation between clusters.
cdiff	The cumulative proportion of total deviation explained up to that reaction (after sorting by decreasing diff). It’s used to see how many top reactions explain most of the difference between reactotypes.
Gut Reactotype								Oral Reactotype
Rxn	Mean	m1	m2	m3	diff	cdiff		Rxn	Mean	m1	m2	diff	cdiff_o
R00206	0.0009571	0.00108074	0.00086668	0.00059228	0.00057888	0.00188947		R00206	0.000626809	0.000676667	0.000356021	0.000320647	0.0021194
R00764	0.00088317	0.0010062	0.00080516	0.00050749	0.00057671	0.00377185		R10649	0.000649596	0.00069231	0.000426764	0.000265546	0.00387459
R02073	0.00088317	0.0010062	0.00080516	0.00050749	0.00057671	0.00565423		R03254	0.000580358	0.000620651	0.00037389	0.000246761	0.00550563
R02017	0.00056605	0.00046792	0.00071951	0.00084276	0.0005283	0.00737862		R08878	0.000742857	0.000708233	0.000937153	0.00022892	0.00701873
R02018	0.00056605	0.00046792	0.00071951	0.00084276	0.0005283	0.00910301		R00257	0.00055596	0.000587778	0.000359184	0.000228594	0.00852969
R02019	0.00056605	0.00046792	0.00071951	0.00084276	0.0005283	0.0108274		R03470	0.000565996	0.00053232	0.000758434	0.000226114	0.0100242
R02024	0.00056605	0.00046792	0.00071951	0.00084276	0.0005283	0.0125518		R01737	0.00016177	0.000137386	0.000358836	0.000221451	0.011488
R00019	0.00084338	0.00095521	0.00076456	0.00050897	0.00052507	0.0142656		R11098	0.00118119	0.00121742	0.000999215	0.000218203	0.0129303
R10649	0.00094669	0.00105846	0.00085958	0.00062146	0.00052411	0.0159763		R11099	0.00118119	0.00121742	0.000999215	0.000218203	0.0143725
R10652	0.00098504	0.00108227	0.00088286	0.00073599	0.00044846	0.0174401		R09030	0.00079551	0.000833684	0.000615645	0.000218038	0.0158137
R01001	0.00079186	0.00088397	0.00071238	0.00053386	0.00042959	0.0188423		R03165	0.000618096	0.000651495	0.000433874	0.000217622	0.0172521
R04930	0.00079186	0.00088397	0.00071238	0.00053386	0.00042959	0.0202445		R02302	0.000586859	0.000620831	0.000406755	0.000214076	0.0186671
R09366	0.00079186	0.00088397	0.00071238	0.00053386	0.00042959	0.0216467		R12500	0.00122027	0.00125603	0.00104237	0.00021366	0.0200794
R05884	0.00100789	0.00109627	0.00092816	0.00074793	0.00042806	0.0230439		R10652	0.000708095	0.000745535	0.000533112	0.000212423	0.0214834
R08210	0.00100789	0.00109627	0.00092816	0.00074793	0.00042806	0.0244411		R01051	0.00057527	0.000542974	0.000754388	0.000211414	0.0228808
R07671	0.00024547	0.00018031	0.00034029	0.00050878	0.00042328	0.0258227		R02750	0.00057527	0.000542974	0.000754388	0.000211414	0.0242782
R00835	0.00027092	0.00020309	0.00037282	0.00052208	0.00042089	0.0271965		R00578	0.00050591	0.000475198	0.000679253	0.000204055	0.025627
R02736	0.00027092	0.00020309	0.00037282	0.00052208	0.00042089	0.0285703		R01175	0.00062335	0.000659452	0.000459639	0.000199813	0.0269477
R10907	0.00027092	0.00020309	0.00037282	0.00052208	0.00042089	0.0299441		R04751	0.00062335	0.000659452	0.000459639	0.000199813	0.0282684
R10159	0.0008048	0.00089413	0.00072291	0.00055836	0.00041765	0.0313073		R02661	0.000622754	0.000658668	0.00045964	0.000199028	0.0295839
R00257	0.00092724	0.00100822	0.00087889	0.00064109	0.00041548	0.0326634		R03172	0.000622754	0.000658668	0.00045964	0.000199028	0.0308995
R10645	0.00104725	0.0011335	0.00095017	0.00082665	0.00040394	0.0339819		R03457	0.00047865	0.000449108	0.000646555	0.000197446	0.0322045
R10646	0.00104725	0.0011335	0.00095017	0.00082665	0.00040394	0.0353003		R00764	0.000338042	0.000368066	0.000171204	0.000196862	0.0335058
R10647	0.00104725	0.0011335	0.00095017	0.00082665	0.00040394	0.0366188		R02073	0.000338042	0.000368066	0.000171204	0.000196862	0.034807
R02630	0.00036106	0.00029109	0.00045882	0.0005969	0.00040357	0.037936		R10220	0.00114494	0.00117653	0.000980149	0.00019638	0.036105
R01528	0.00031485	0.00024648	0.00041583	0.00054244	0.00039694	0.0392317		R01009	0.000736926	0.000763953	0.000567925	0.000196028	0.0374007
R10221	0.00031485	0.00024648	0.00041583	0.00054244	0.00039694	0.0405273		R01736	0.00117016	0.00120214	0.00100653	0.000195613	0.0386937
R00094	0.00017222	0.00011539	0.0002669	0.00041559	0.00039489	0.0418162		R04550	0.000718706	0.000752567	0.000558601	0.000193966	0.0399757
R00115	0.00017222	0.00011539	0.0002669	0.00041559	0.00039489	0.0431051		R08689	0.00086739	0.000900362	0.000706976	0.000193386	0.041254
R11170	0.00032392	0.00025508	0.00043474	0.00053666	0.00039241	0.044386		R10859	0.00086739	0.000900362	0.000706976	0.000193386	0.0425322
R11172	0.00032392	0.00025508	0.00043474	0.00053666	0.00039241	0.0456668		R01800	0.000667291	0.000701375	0.000509283	0.000192092	0.0438019
R03652	0.00090666	0.00098919	0.00082332	0.00068308	0.00038946	0.046938		R02287	0.000325362	0.000355193	0.000164669	0.000190524	0.0450612
R00132	0.00043653	0.00037065	0.00050552	0.00068687	0.0003852	0.0481953		R03189	0.000325362	0.000355193	0.000164669	0.000190524	0.0463205
R10092	0.00043653	0.00037065	0.00050552	0.00068687	0.0003852	0.0494526		R06703	0.000300761	0.000331993	0.000143899	0.000188094	0.0475638
R04770	0.00083048	0.00090884	0.00075857	0.00060406	0.00037668	0.0506821		R06713	0.000300761	0.000331993	0.000143899	0.000188094	0.048807
R00837	0.00024084	0.00017942	0.00034219	0.00045049	0.00037241	0.0518977		R01639	0.000224382	0.000199087	0.000384633	0.000185546	0.0500334
R06113	0.00024084	0.00017942	0.00034219	0.00045049	0.00037241	0.0531132		R01134	0.000493172	0.000466012	0.000651311	0.000185299	0.0512582
R09030	0.00093341	0.00100884	0.00086556	0.00070564	0.00037105	0.0543243		R00491	0.000371138	0.000345158	0.000529053	0.000183895	0.0524737
R01016	0.00077617	0.00085065	0.00071834	0.00054386	0.00036462	0.0555144		R04805	0.000536172	0.000507994	0.000691563	0.00018357	0.0536871
R05196	0.00102306	0.00109619	0.00095357	0.00080233	0.00036335	0.0567004		R01158	0.00045044	0.000422468	0.000605767	0.000183299	0.0548986
R02111	0.00107952	0.0011528	0.00100227	0.00087046	0.00035959	0.0578741		R01163	0.00045044	0.000422468	0.000605767	0.000183299	0.0561102
R01196	0.00108242	0.00115764	0.00099274	0.0008904	0.00035692	0.0590391		R03012	0.00045044	0.000422468	0.000605767	0.000183299	0.0573218
R02110	0.00104935	0.00112249	0.00097079	0.0008448	0.00035625	0.0602019		R01197	0.000525372	0.00055308	0.000371252	0.000181828	0.0585236
R09247	0.00070332	0.00077179	0.000669	0.00045382	0.00035228	0.0613518		R05196	0.000887032	0.000916021	0.000735877	0.000180144	0.0597143
R01663	0.00098126	0.0010499	0.0009248	0.00075529	0.00035107	0.0624977		R13063	0.000130695	0.000109355	0.000289177	0.000179823	0.0609029
R01134	9.1499e-05	5.1725e-05	0.00015686	0.00033712	0.00035075	0.0636425		R13064	0.000130695	0.000109355	0.000289177	0.000179823	0.0620915
R02451	0.00094104	0.00100855	0.00088945	0.00071438	0.00034576	0.0647711		R00974	0.000200501	0.000177252	0.000356044	0.000178792	0.0632733
R02421	0.00100736	0.00107442	0.00095036	0.00078786	0.00034355	0.0658925		R01411	0.000200501	0.000177252	0.000356044	0.000178792	0.064455
R05688	0.00100241	0.00107158	0.0009329	0.0007995	0.0003416	0.0670074		R02922	0.000200501	0.000177252	0.000356044	0.000178792	0.0656368
R04173	0.00097346	0.00104063	0.00091294	0.0007622	0.00033895	0.0681138		R08701	0.00123671	0.00126611	0.00108783	0.000178279	0.0668152
R05085	0.00097346	0.00104063	0.00091294	0.0007622	0.00033895	0.0692201		R05884	0.000724839	0.000755524	0.00057731	0.000178214	0.0679931
R00811	0.00033513	0.00027376	0.00042827	0.00051816	0.00033755	0.0703219		R08210	0.000724839	0.000755524	0.00057731	0.000178214	0.0691711
R10757	0.00028858	0.00023764	0.0003292	0.00053445	0.00033743	0.0714232		R00899	0.00136219	0.0013908	0.00121269	0.000178116	0.0703484
R07460	0.00098175	0.00104913	0.00091768	0.00077583	0.00033737	0.0725244		R04951	0.00136219	0.0013908	0.00121269	0.000178116	0.0715257
R11529	0.00098175	0.00104913	0.00091768	0.00077583	0.00033737	0.0736256		R03655	0.00135795	0.00138549	0.00120776	0.000177727	0.0727004
R00114	0.0010601	0.00112827	0.00098685	0.00086489	0.00033662	0.0747244		R00756	0.00120542	0.00123332	0.0010561	0.000177221	0.0738718
R05570	0.00023776	0.00018328	0.00031061	0.00044558	0.00033514	0.0758183		R03236	0.00120542	0.00123332	0.0010561	0.000177221	0.0750432
R00274	0.00018091	0.00013118	0.00024501	0.00040151	0.00033443	0.0769099		R04779	0.00120542	0.00123332	0.0010561	0.000177221	0.0762146
R02333	0.00085258	0.00091784	0.00080189	0.00063584	0.00033269	0.0779957		R04710	0.00140455	0.00143233	0.00125615	0.00017618	0.0773791
R05636	0.00106936	0.00113456	0.00099912	0.00088044	0.00032437	0.0790545		R08247	0.000102523	8.35139e-05	0.000259451	0.000175937	0.078542
R01939	0.00077267	0.00083771	0.00071898	0.00056847	0.00032293	0.0801085		R00158	0.00132443	0.00135212	0.0011772	0.000174924	0.0796982
R12240	0.00094346	0.00100695	0.00088529	0.00074431	0.00032081	0.0811557		R02421	0.000936224	0.000964712	0.000790012	0.000174699	0.0808529
R03651	0.00014094	9.3347e-05	0.00022728	0.00032585	0.00031884	0.0821964		R02401	0.000148695	0.000130265	0.000304888	0.000174623	0.0820071
R04112	0.0011747	0.00123909	0.00109933	0.00099608	0.00031839	0.0832356		R00713	0.000149556	0.000131176	0.000304888	0.000173712	0.0831553
R00948	0.00117162	0.00123299	0.00111031	0.00097762	0.00031668	0.0842693		R00714	0.000149556	0.000131176	0.000304888	0.000173712	0.0843035
R04405	0.00046662	0.00040946	0.00052708	0.00066478	0.00031577	0.0852999		R01067	0.00131609	0.00134336	0.00116975	0.000173606	0.085451
R02361	0.00053398	0.00060329	0.0004731	0.00034846	0.00031571	0.0863304		R01641	0.00131609	0.00134336	0.00116975	0.000173606	0.0865985
R06240	0.00053398	0.00060329	0.0004731	0.00034846	0.00031571	0.0873609		R01830	0.00131609	0.00134336	0.00116975	0.000173606	0.087746
R07461	0.00092708	0.00099198	0.00085597	0.00074749	0.00031559	0.088391		R06590	0.00131609	0.00134336	0.00116975	0.000173606	0.0888935
R01513	0.00108021	0.00114447	0.00100559	0.00090354	0.00031555	0.089421		R01402	0.000917292	0.000946076	0.000772661	0.000173416	0.0900398
R12212	0.00074335	0.0008059	0.00069522	0.00053996	0.00031407	0.0904461		R05636	0.000936941	0.000965003	0.000791616	0.000173387	0.0911858
R08689	0.00100044	0.0010639	0.00092903	0.00082486	0.00031045	0.0914594		R01206	5.10929e-05	3.62526e-05	0.000209161	0.000172909	0.0923287
R10859	0.00100044	0.0010639	0.00092903	0.00082486	0.00031045	0.0924727		R02334	5.10929e-05	3.62526e-05	0.000209161	0.000172909	0.0934716
R00513	0.00100096	0.00106381	0.00093045	0.00082503	0.00030929	0.0934822		R02788	0.00138926	0.00141649	0.00124436	0.000172131	0.0946093
R00517	0.00100082	0.00106358	0.00093045	0.00082503	0.00030892	0.0944906		R02111	0.000983153	0.00101036	0.000838377	0.000171979	0.0957461
R00964	0.00100082	0.00106358	0.00093045	0.00082503	0.00030892	0.0954989		R00028	0.000473922	0.000447387	0.000617437	0.00017005	0.0968701
R00968	0.00100082	0.00106358	0.00093045	0.00082503	0.00030892	0.0965072		R06087	0.000473922	0.000447387	0.000617437	0.00017005	0.0979941
R08232	0.00100082	0.00106358	0.00093045	0.00082503	0.00030892	0.0975155		R00190	0.00114063	0.00116656	0.000998013	0.000168547	0.0991081
R10220	0.00106496	0.00112818	0.00098998	0.0008948	0.00030836	0.098522		R04378	0.00114063	0.00116656	0.000998013	0.000168547	0.100222
R02964	0.0004001	0.00033863	0.00049698	0.00054873	0.00030698	0.099524		R01969	0.00102428	0.00105269	0.000885713	0.000166975	0.101326
R03643	0.0004001	0.00033863	0.00049698	0.00054873	0.00030698	0.100526		R02294	0.00102428	0.00105269	0.000885713	0.000166975	0.102429
R03816	0.0004001	0.00033863	0.00049698	0.00054873	0.00030698	0.101528		R02295	0.00102428	0.00105269	0.000885713	0.000166975	0.103533
R00084	0.00033842	0.00027987	0.00042992	0.00049442	0.00030606	0.102527		R02297	0.00102428	0.00105269	0.000885713	0.000166975	0.104637
R02025	0.00026606	0.0002151	0.00032463	0.00046246	0.00030593	0.103526		R02557	0.00102428	0.00105269	0.000885713	0.000166975	0.10574
R01969	0.00100958	0.00107351	0.00093065	0.00084697	0.00030547	0.104523		R02748	0.00102428	0.00105269	0.000885713	0.000166975	0.106844
R02294	0.00100958	0.00107351	0.00093065	0.00084697	0.00030547	0.10552		R08368	0.00102428	0.00105269	0.000885713	0.000166975	0.107948
R02295	0.00100958	0.00107351	0.00093065	0.00084697	0.00030547	0.106517		R10244	0.00102428	0.00105269	0.000885713	0.000166975	0.109052
R02557	0.00100958	0.00107351	0.00093065	0.00084697	0.00030547	0.107514		R07456	0.000548994	0.000573521	0.000407161	0.000166359	0.110151
R02748	0.00100958	0.00107351	0.00093065	0.00084697	0.00030547	0.108511		R10089	0.000548994	0.000573521	0.000407161	0.000166359	0.111251
R08368	0.00100958	0.00107351	0.00093065	0.00084697	0.00030547	0.109508		R12049	0.000951508	0.000977733	0.000811594	0.00016614	0.112349
R10244	0.00100958	0.00107351	0.00093065	0.00084697	0.00030547	0.110505		R01071	0.000446947	0.000421454	0.00058754	0.000166086	0.113447
R02297	0.00100965	0.00107351	0.00093091	0.00084697	0.00030528	0.111501		R10208	0.00105542	0.00108293	0.000916928	0.000165998	0.114544
R10866	0.00102027	0.00108149	0.00095376	0.00084337	0.00030463	0.112496		R07772	0.000348835	0.00037481	0.00020895	0.00016586	0.11564
R04111	0.00032395	0.0002693	0.00039872	0.00049499	0.00030046	0.113476		R04035	0.000444209	0.000418784	0.000583902	0.000165118	0.116732
R00512	0.00114312	0.00120111	0.00108128	0.00096584	0.00029711	0.114446		R00220	0.00136048	0.00138657	0.0012217	0.000164871	0.117821
R01665	0.00114312	0.00120111	0.00108128	0.00096584	0.00029711	0.115416		R01101	0.000456884	0.000432131	0.000596443	0.000164313	0.118907
R00124	0.00024466	0.00019632	0.00029764	0.00044044	0.00029709	0.116386		R01103	0.000456884	0.000432131	0.000596443	0.000164313	0.119993
R00139	0.00024466	0.00019632	0.00029764	0.00044044	0.00029709	0.117355		R01104	0.000456884	0.000432131	0.000596443	0.000164313	0.121079
R00156	0.00024466	0.00019632	0.00029764	0.00044044	0.00029709	0.118325		R01194	0.000456884	0.000432131	0.000596443	0.000164313	0.122166
R00330	0.00024466	0.00019632	0.00029764	0.00044044	0.00029709	0.119295		R01329	0.000456884	0.000432131	0.000596443	0.000164313	0.123252
R00331	0.00024466	0.00019632	0.00029764	0.00044044	0.00029709	0.120264		R02926	0.000456884	0.000432131	0.000596443	0.000164313	0.124338
R00570	0.00024466	0.00019632	0.00029764	0.00044044	0.00029709	0.121234		R03634	0.000456884	0.000432131	0.000596443	0.000164313	0.125424
R00722	0.00024466	0.00019632	0.00029764	0.00044044	0.00029709	0.122204		R04019	0.000456884	0.000432131	0.000596443	0.000164313	0.12651
R01137	0.00024466	0.00019632	0.00029764	0.00044044	0.00029709	0.123174		R04470	0.000456884	0.000432131	0.000596443	0.000164313	0.127596
R01857	0.00024466	0.00019632	0.00029764	0.00044044	0.00029709	0.124143		R05549	0.000456884	0.000432131	0.000596443	0.000164313	0.128682
R02093	0.00024466	0.00019632	0.00029764	0.00044044	0.00029709	0.125113		R05961	0.000456884	0.000432131	0.000596443	0.000164313	0.129768
R02326	0.00024466	0.00019632	0.00029764	0.00044044	0.00029709	0.126083		R06091	0.000456884	0.000432131	0.000596443	0.000164313	0.130854
R02331	0.00024466	0.00019632	0.00029764	0.00044044	0.00029709	0.127052		R01761	0.000133996	0.000114156	0.000277953	0.000163797	0.131937
R03530	0.00024466	0.00019632	0.00029764	0.00044044	0.00029709	0.128022		R12991	0.000133996	0.000114156	0.000277953	0.000163797	0.133019
R11894	0.00024466	0.00019632	0.00029764	0.00044044	0.00029709	0.128992		R00508	0.00119602	0.00122297	0.00105953	0.000163444	0.1341
R11895	0.00024466	0.00019632	0.00029764	0.00044044	0.00029709	0.129962		R04587	0.000637489	0.00066559	0.00050245	0.00016314	0.135178
R12853	0.00024466	0.00019632	0.00029764	0.00044044	0.00029709	0.130931		R03654	0.00130981	0.00133514	0.00117213	0.000163018	0.136256
R04519	0.00065842	0.00071822	0.00061503	0.00046486	0.00029675	0.1319		R03663	0.00130723	0.00133268	0.00116996	0.000162718	0.137331
R06177	0.00065842	0.00071822	0.00061503	0.00046486	0.00029675	0.132868		R06447	0.00135095	0.00137632	0.0012141	0.000162221	0.138403
R02797	0.00079552	0.00085647	0.00073235	0.00062303	0.00029661	0.133837		R00382	0.00135471	0.00138067	0.00121891	0.00016176	0.139473
R03975	0.00079552	0.00085647	0.00073235	0.00062303	0.00029661	0.134805		R02362	0.00015286	0.000132799	0.000294083	0.000161284	0.140539
R03977	0.00079552	0.00085647	0.00073235	0.00062303	0.00029661	0.135773		R00429	0.00139451	0.00141962	0.00125841	0.000161215	0.141604
R04486	0.00079552	0.00085647	0.00073235	0.00062303	0.00029661	0.136741		R00143	0.000717485	0.000744848	0.000584957	0.000159891	0.142661
R04487	0.00079552	0.00085647	0.00073235	0.00062303	0.00029661	0.137709		R04567	0.00061719	0.00064434	0.000485202	0.000159138	0.143713
R05835	0.00079552	0.00085647	0.00073235	0.00062303	0.00029661	0.138677		R00026	0.000364194	0.000339575	0.000498686	0.000159111	0.144765
R03966	0.00013892	9.7311e-05	0.00019052	0.00034004	0.00029433	0.139638		R00306	0.000364194	0.000339575	0.000498686	0.000159111	0.145816
R05389	0.00013892	9.7311e-05	0.00019052	0.00034004	0.00029433	0.140599		R02558	0.000364194	0.000339575	0.000498686	0.000159111	0.146868
R03315	0.00027713	0.00035174	0.00020298	0.00013356	0.00029233	0.141553		R02887	0.000364194	0.000339575	0.000498686	0.000159111	0.14792
R03707	0.00022911	0.0001794	0.00029643	0.00040107	0.00028899	0.142496		R02985	0.000364194	0.000339575	0.000498686	0.000159111	0.148971
R09078	0.00022911	0.0001794	0.00029643	0.00040107	0.00028899	0.143439		R03527	0.000364194	0.000339575	0.000498686	0.000159111	0.150023
R10505	0.00022911	0.0001794	0.00029643	0.00040107	0.00028899	0.144383		R04949	0.000364194	0.000339575	0.000498686	0.000159111	0.151075
R03648	0.00097033	0.00102825	0.00090631	0.00080407	0.0002882	0.145323		R04998	0.000364194	0.000339575	0.000498686	0.000159111	0.152126
R03197	0.00044732	0.00038924	0.00053134	0.00059331	0.00028809	0.146264		R10035	0.000364194	0.000339575	0.000498686	0.000159111	0.153178
R04972	0.00044732	0.00038924	0.00053134	0.00059331	0.00028809	0.147204		R10039	0.000364194	0.000339575	0.000498686	0.000159111	0.15423
R02282	0.00071921	0.0007651	0.0007247	0.00048301	0.00028757	0.148143		R10040	0.000364194	0.000339575	0.000498686	0.000159111	0.155281
R12241	0.00094388	0.00100056	0.00088577	0.00077257	0.00028611	0.149076		R13051	0.000364194	0.000339575	0.000498686	0.000159111	0.156333
R00390	0.00078952	0.00085723	0.00068217	0.00068168	0.00028291	0.15		R13052	0.000364194	0.000339575	0.000498686	0.000159111	0.157385
R01280	0.00078952	0.00085723	0.00068217	0.00068168	0.00028291	0.150923		R13065	0.000364194	0.000339575	0.000498686	0.000159111	0.158436
R07677	0.00022157	0.00017479	0.00027883	0.00039646	0.00027893	0.151834		R13081	0.000364194	0.000339575	0.000498686	0.000159111	0.159488
R06895	0.00112045	0.00117603	0.00105535	0.00096222	0.00027891	0.152744		R01561	0.00126894	0.00129412	0.00113532	0.000158801	0.160538
R00021	0.00058015	0.00063556	0.0005469	0.00039012	0.00027869	0.153654		R01863	0.00126894	0.00129412	0.00113532	0.000158801	0.161587
R10086	0.00058015	0.00063556	0.0005469	0.00039012	0.00027869	0.154563		R02147	0.00126894	0.00129412	0.00113532	0.000158801	0.162637
R05287	0.00045483	0.0005177	0.00038722	0.000309	0.00027631	0.155465		R01526	0.000153646	0.00013352	0.000292202	0.000158682	0.163686
R12967	0.00049844	0.00055165	0.00048215	0.00029184	0.00027609	0.156366		R02439	0.000153646	0.00013352	0.000292202	0.000158682	0.164735
R00662	0.00107056	0.00112743	0.00099685	0.00092511	0.00027603	0.157267		R03237	0.00115861	0.00118321	0.00102507	0.000158142	0.16578
R07613	0.00081216	0.00086191	0.00078825	0.0006099	0.00027592	0.158168		R03238	0.00115861	0.00118321	0.00102507	0.000158142	0.166825
R00248	0.00117503	0.00123078	0.00110302	0.00102756	0.00027523	0.159066		R03239	0.00115861	0.00118321	0.00102507	0.000158142	0.167871
R00610	0.00049939	0.00055193	0.00048237	0.00029572	0.00027323	0.159958		R10645	0.000872969	0.000899152	0.000741426	0.000157726	0.168913
R07404	0.00015447	0.00011485	0.00019667	0.00034571	0.00027306	0.160849		R10646	0.000872969	0.000899152	0.000741426	0.000157726	0.169956
R03659	0.0011711	0.00122443	0.00110791	0.00101631	0.00027131	0.161735		R10647	0.000872969	0.000899152	0.000741426	0.000157726	0.170998
R04773	0.0011711	0.00122443	0.00110791	0.00101631	0.00027131	0.162621		R12241	0.00106021	0.00108686	0.000929768	0.000157088	0.172036
R00345	0.00011813	8.0293e-05	0.00017144	0.00029828	0.00027129	0.163506		R01715	0.00109152	0.00111731	0.000960584	0.000156728	0.173072
R11325	0.00028176	0.00023908	0.00031403	0.00047762	0.00027081	0.16439		R00025	0.000534058	0.000557491	0.00040152	0.000155972	0.174103
R03232	0.00060646	0.00054857	0.00069477	0.00073083	0.00027058	0.165273		R03648	0.000906557	0.000931876	0.000775934	0.000155942	0.175134
R02889	0.00025768	0.00021262	0.00030268	0.00043621	0.00026859	0.16615		R05637	0.000900973	0.000926298	0.000770883	0.000155415	0.176161
R00310	0.00011922	8.242e-05	0.00016332	0.00030674	0.00026842	0.167026		R01520	6.74064e-05	5.08651e-05	0.000205587	0.000154722	0.177184
R11329	0.00011922	8.242e-05	0.00016332	0.00030674	0.00026842	0.167902		R01521	6.74064e-05	5.08651e-05	0.000205587	0.000154722	0.178207
R01106	0.00012817	8.9099e-05	0.00018023	0.0003053	0.00026826	0.168778		R11528	0.00135347	0.00137749	0.00122304	0.000154452	0.179228
R00508	0.0011098	0.00116309	0.00104508	0.00096009	0.00026772	0.169652		R03351	0.000648946	0.000675063	0.000521057	0.000154005	0.180246
R03236	0.00109676	0.00114881	0.00103763	0.00094143	0.00026651	0.170521		R11396	0.000648946	0.000675063	0.000521057	0.000154005	0.181263
R00756	0.00109661	0.00114863	0.00103743	0.00094143	0.00026637	0.171391		R05820	0.000298099	0.000275837	0.000429656	0.000153818	0.18228
R04779	0.00109661	0.00114863	0.00103743	0.00094143	0.00026637	0.17226		R11671	0.00137963	0.00140314	0.00124934	0.000153804	0.183297
R00717	0.00072717	0.00077688	0.00069662	0.00054168	0.00026575	0.173128		R01244	0.000220683	0.000197672	0.000351273	0.000153601	0.184312
R05336	0.00029724	0.00035545	0.00026	0.00012763	0.00026508	0.173993		R02991	0.000349612	0.000326656	0.000479417	0.000152761	0.185322
R03656	0.00119167	0.00124417	0.00112559	0.00104557	0.00026468	0.174857		R01395	0.00133835	0.00136172	0.00120908	0.000152642	0.186331
R02014	0.00121092	0.00126284	0.00114669	0.00106268	0.00026439	0.17572		R05339	6.78435e-05	5.19048e-05	0.000203739	0.000151834	0.187334
R02020	0.00121092	0.00126284	0.00114669	0.00106268	0.00026439	0.176583		R09780	6.78435e-05	5.19048e-05	0.000203739	0.000151834	0.188338
R02022	0.00121092	0.00126284	0.00114669	0.00106268	0.00026439	0.177446		R03646	0.00136328	0.00138716	0.00123547	0.000151684	0.18934
R02023	0.00121092	0.00126284	0.00114669	0.00106268	0.00026439	0.178309		R01518	0.0013885	0.00141222	0.00126081	0.000151412	0.190341
R04315	0.00121092	0.00126284	0.00114669	0.00106268	0.00026439	0.179172		R06895	0.00120221	0.00122545	0.00107443	0.000151027	0.19134
R00798	0.00013209	9.3172e-05	0.00018268	0.0003069	0.00026432	0.180034		R05180	0.000319704	0.000343469	0.000192854	0.000150615	0.192335
R04030	0.00018421	0.00014636	0.00021242	0.00038156	0.00026341	0.180894		R05809	0.000319704	0.000343469	0.000192854	0.000150615	0.193331
R08366	0.00019169	0.00014595	0.00026529	0.0003356	0.00026325	0.181754		R11580	0.000319704	0.000343469	0.000192854	0.000150615	0.194326
R01736	0.00105398	0.00110507	0.00099876	0.00089713	0.00026316	0.182612		R02124	0.0007094	0.000685127	0.000835539	0.000150412	0.19532
R05820	9.4724e-05	6.0789e-05	0.00013966	0.00027755	0.0002617	0.183467		R07105	0.0007094	0.000685127	0.000835539	0.000150412	0.196314
R02780	0.00027369	0.00022453	0.00035071	0.00040852	0.00026101	0.184319		R08281	0.0007094	0.000685127	0.000835539	0.000150412	0.197309
R03650	0.00115908	0.00120953	0.00110033	0.00100806	0.00026022	0.185168		R08306	0.0007094	0.000685127	0.000835539	0.000150412	0.198303
R08367	0.00019406	0.00014847	0.00026784	0.00033422	0.00025954	0.186015		R08310	0.0007094	0.000685127	0.000835539	0.000150412	0.199297
R01968	0.00113372	0.00118469	0.00107187	0.00098752	0.00025902	0.186861		R01403	0.00103814	0.00106233	0.000912313	0.000150015	0.200289
R02088	0.00113372	0.00118469	0.00107187	0.00098752	0.00025902	0.187706		R02110	0.00090222	0.000926344	0.000776415	0.000149928	0.20128
R12958	0.00113372	0.00118469	0.00107187	0.00098752	0.00025902	0.188551		R00425	0.000675368	0.000701086	0.00055201	0.000149076	0.202265
R07263	0.00019625	0.00015687	0.00023072	0.00038134	0.00025894	0.189397		R01530	0.000715602	0.000740575	0.000591655	0.000148919	0.203249
R11945	0.00089779	0.00094938	0.00084048	0.00074814	0.00025855	0.190241		R07281	0.000668936	0.000694552	0.000546343	0.000148209	0.204229
R10993	0.00018994	0.00015005	0.0002285	0.00036983	0.00025834	0.191084		R02112	0.000676698	0.000651757	0.000799941	0.000148185	0.205208
R00650	0.00016471	0.00012336	0.00021742	0.00032879	0.00025813	0.191926		R11262	0.000676698	0.000651757	0.000799941	0.000148185	0.206188
R01398	0.00090746	0.00095501	0.0008712	0.00073375	0.00025752	0.192767		R00966	0.00126161	0.0012843	0.00113612	0.00014818	0.207167
R01569	0.00113409	0.00118483	0.00107187	0.0009896	0.00025746	0.193607		R02014	0.00136226	0.00138579	0.00123779	0.000147996	0.208145
R01664	0.00113409	0.00118483	0.00107187	0.0009896	0.00025746	0.194448		R02020	0.00136226	0.00138579	0.00123779	0.000147996	0.209124
R02102	0.00113409	0.00118483	0.00107187	0.0009896	0.00025746	0.195288		R02022	0.00136226	0.00138579	0.00123779	0.000147996	0.210102
R02035	0.00059062	0.00053608	0.00066741	0.0007167	0.00025742	0.196128		R02023	0.00136226	0.00138579	0.00123779	0.000147996	0.21108
R00943	0.00108351	0.00112987	0.00104662	0.00090949	0.00025726	0.196968		R04315	0.00136226	0.00138579	0.00123779	0.000147996	0.212058
R01699	0.00010299	6.9182e-05	0.00014396	0.00028408	0.00025587	0.197803		R03459	0.000696454	0.000721525	0.000573616	0.000147909	0.213036
R03270	0.00010299	6.9182e-05	0.00014396	0.00028408	0.00025587	0.198638		R09031	6.69184e-05	5.24236e-05	0.000200095	0.000147672	0.214012
R00894	0.00020951	0.00016887	0.00024901	0.00038449	0.00025512	0.199471		R02283	0.000532537	0.000509393	0.000656562	0.00014717	0.214985
R00847	0.00086476	0.00091225	0.00082659	0.0006954	0.00025501	0.200303		R04475	0.000532537	0.000509393	0.000656562	0.00014717	0.215958
R05578	0.00116651	0.00121714	0.00110211	0.00102657	0.00025497	0.201136		R04606	0.000603588	0.00062861	0.000481706	0.000146904	0.216929
R06613	0.00027144	0.00033396	0.00021777	0.00013354	0.00025409	0.201965		R05629	0.00134414	0.00136631	0.00121946	0.000146854	0.217899
R08701	0.00112967	0.00117949	0.00106763	0.00098941	0.00025212	0.202788		R05630	0.00134414	0.00136631	0.00121946	0.000146854	0.21887
R05637	0.00097958	0.00102536	0.00094408	0.0008094	0.00025146	0.203609		R02918	0.00133099	0.00135328	0.00120644	0.000146834	0.21984
R03013	0.00099666	0.00104433	0.00095028	0.00083931	0.00025141	0.204429		R03665	0.00131154	0.00133448	0.00118784	0.000146639	0.22081
R03665	0.00117077	0.00121999	0.00110943	0.00103037	0.00025097	0.205248		R04558	0.000504245	0.000481543	0.000627977	0.000146434	0.221778
R07605	0.00062572	0.00057224	0.0006979	0.00075032	0.00025026	0.206065		R07460	0.000933358	0.000956936	0.000810936	0.000146	0.222743
R01737	9.5133e-05	6.239e-05	0.00013591	0.00027132	0.00024971	0.20688		R11529	0.000933358	0.000956936	0.000810936	0.000146	0.223708
R05553	0.00025399	0.00021269	0.00029097	0.00042539	0.00024968	0.207695		R04856	0.000218693	0.000196617	0.000342394	0.000145777	0.224671
R01057	0.00118378	0.00123347	0.0011186	0.00104903	0.00024963	0.20851		R05578	0.00134627	0.00136807	0.00122248	0.000145592	0.225634
R00429	0.00120056	0.00124997	0.00113609	0.00106514	0.00024931	0.209324		R00694	0.00128234	0.00130486	0.00115948	0.000145384	0.226594
R01827	0.00067482	0.00061761	0.00077267	0.00076889	0.00024914	0.210137		R00734	0.00128234	0.00130486	0.00115948	0.000145384	0.227555
R02061	0.00104222	0.00108668	0.00100985	0.00087	0.00024905	0.21095		R00762	0.000873332	0.000897024	0.00075178	0.000145244	0.228515
R00619	0.00089615	0.00093886	0.00087552	0.00071048	0.00024901	0.211763		R04780	0.000873332	0.000897024	0.00075178	0.000145244	0.229476
R00946	0.00092021	0.00096679	0.000881	0.00075714	0.00024885	0.212575		R09081	0.00028318	0.00030646	0.000161988	0.000144472	0.23043
R09382	0.00093693	0.00098363	0.00089388	0.00077809	0.00024859	0.213386		R09082	0.00028318	0.00030646	0.000161988	0.000144472	0.231385
R09383	0.00093693	0.00098363	0.00089388	0.00077809	0.00024859	0.214198		R01078	0.000532993	0.000559229	0.000415306	0.000143923	0.232337
R09384	0.00093693	0.00098363	0.00089388	0.00077809	0.00024859	0.215009		R04549	0.000615726	0.000640556	0.000496777	0.000143779	0.233287
R09386	0.00093693	0.00098363	0.00089388	0.00077809	0.00024859	0.21582		R06530	0.000514704	0.000535233	0.000392302	0.000142932	0.234232
R00974	0.00016669	0.00012884	0.00020314	0.00033994	0.00024756	0.216629		R01869	0.00109828	0.00112098	0.000978099	0.000142878	0.235176
R01411	0.00016669	0.00012884	0.00020314	0.00033994	0.00024756	0.217437		R12212	0.000503764	0.000529612	0.000387739	0.000141873	0.236114
R02922	0.00016669	0.00012884	0.00020314	0.00033994	0.00024756	0.218245		R01481	0.00020994	0.000235946	9.48489e-05	0.000141097	0.237046
R00289	0.00048523	0.00043864	0.00052808	0.00064257	0.00024679	0.21905		R05231	0.00020994	0.000235946	9.48489e-05	0.000141097	0.237979
R12329	0.00086604	0.0009123	0.00082733	0.00070441	0.00024659	0.219855		R00332	0.00129409	0.00131525	0.00117432	0.000140934	0.238911
R03660	0.00118797	0.00123588	0.00112742	0.00105091	0.00024551	0.220656		R02090	0.00129409	0.00131525	0.00117432	0.000140934	0.239842
R06200	0.00068465	0.0007333	0.00063731	0.00053516	0.00024549	0.221458		R12852	0.00129409	0.00131525	0.00117432	0.000140934	0.240774
R11307	0.00068465	0.0007333	0.00063731	0.00053516	0.00024549	0.222259		R02797	0.000381542	0.000360918	0.000501798	0.00014088	0.241705
R12808	0.00074224	0.00079011	0.00069802	0.0005891	0.00024523	0.223059		R03975	0.000381542	0.000360918	0.000501798	0.00014088	0.242636
R12814	0.00074224	0.00079011	0.00069802	0.0005891	0.00024523	0.22386		R03977	0.000381542	0.000360918	0.000501798	0.00014088	0.243567
R00804	0.00029832	0.00025023	0.00037207	0.00042164	0.00024516	0.22466		R04486	0.000381542	0.000360918	0.000501798	0.00014088	0.244498
R00315	0.0010955	0.00114228	0.00104325	0.00094964	0.00024488	0.225459		R04487	0.000381542	0.000360918	0.000501798	0.00014088	0.24543
R00127	0.00110856	0.0011537	0.00106398	0.00095353	0.00024474	0.226258		R05835	0.000381542	0.000360918	0.000501798	0.00014088	0.246361
R01547	0.00110856	0.0011537	0.00106398	0.00095353	0.00024474	0.227057		R03659	0.00131763	0.00133941	0.00119908	0.000140331	0.247288
R11319	0.00110849	0.00115358	0.00106398	0.00095353	0.00024456	0.227855		R04773	0.00131763	0.00133941	0.00119908	0.000140331	0.248216
R11528	0.00119276	0.00124043	0.00113265	0.0010561	0.00024444	0.228653		R00803	0.000270295	0.000249517	0.000389825	0.000140308	0.249143
R00959	0.0011549	0.00120272	0.00109507	0.00101815	0.0002444	0.229451		R00207	0.000145467	0.000127708	0.000266905	0.000139197	0.250063
R08639	0.0011549	0.00120272	0.00109507	0.00101815	0.0002444	0.230248		R10117	0.00101617	0.00103905	0.00090028	0.000138766	0.250981
R05146	0.00026036	0.00022175	0.00028862	0.00043736	0.00024386	0.231044		R10121	0.00101617	0.00103905	0.00090028	0.000138766	0.251898
R12193	0.00026036	0.00022175	0.00028862	0.00043736	0.00024386	0.23184		R01049	0.00133386	0.00135457	0.00121619	0.000138381	0.252813
R00253	0.00117879	0.00122396	0.00113208	0.00102682	0.00024384	0.232636		R03443	0.000548621	0.000526697	0.000665059	0.000138362	0.253727
R08247	0.00016039	0.00011892	0.0002243	0.00029863	0.00024362	0.233431		R03657	0.00127586	0.00129728	0.00115906	0.000138218	0.254641
R01518	0.00119572	0.00124304	0.00113431	0.00106334	0.00024111	0.234218		R00177	0.00127705	0.00129814	0.00116065	0.000137495	0.255549
R00490	0.0004019	0.00035434	0.00046111	0.00053603	0.00024089	0.235005		R04771	0.00127705	0.00129814	0.00116065	0.000137495	0.256458
R01716	0.00027384	0.00023304	0.00031044	0.0004368	0.00024035	0.235789		R07404	0.000342638	0.000320854	0.000457912	0.000137058	0.257364
R00602	0.00021741	0.00017692	0.00026134	0.00037321	0.00024023	0.236573		R03652	0.000612905	0.000636154	0.000499653	0.000136502	0.258266
R03646	0.00116891	0.00121526	0.0011127	0.00103149	0.00023998	0.237357		R01135	0.00131222	0.00133328	0.00119688	0.000136403	0.259168
R05577	0.00117792	0.00122412	0.001121	0.00104138	0.00023967	0.238139		R01870	0.00122491	0.001247	0.00111104	0.000135966	0.260067
R11308	0.00069223	0.00073858	0.00065062	0.00054096	0.00023923	0.23892		R00717	0.000407243	0.000428315	0.0002932	0.000135115	0.26096
R02087	0.00039671	0.00034591	0.00047934	0.00050249	0.00023921	0.239701		R07015	0.000606676	0.000585474	0.000720419	0.000134945	0.261852
R00317	0.00038516	0.00033737	0.00045333	0.00050825	0.00023905	0.240481		R09838	0.000267429	0.000247089	0.000381838	0.000134749	0.262742
R01421	0.00038516	0.00033737	0.00045333	0.00050825	0.00023905	0.241261		R00188	0.00132034	0.00134115	0.00120668	0.000134464	0.263631
R01515	0.00038516	0.00033737	0.00045333	0.00050825	0.00023905	0.242041		R10707	0.00110123	0.00112284	0.000988485	0.000134351	0.264519
R00651	0.00096945	0.0010096	0.0009549	0.00078513	0.00023902	0.242822		R01430	0.000607272	0.000586219	0.000720419	0.0001342	0.265406
R01287	0.00096945	0.0010096	0.0009549	0.00078513	0.00023902	0.243602		R05066	0.000217184	0.000197874	0.00033191	0.000134036	0.266292
R11944	0.00023501	0.00029315	0.00018753	0.00010164	0.000239	0.244382		R03503	0.00100184	0.00102355	0.000889572	0.000133983	0.267178
R05633	0.00101571	0.00106202	0.00096323	0.00087568	0.00023881	0.245161		R08700	0.00115207	0.00117333	0.00103954	0.000133784	0.268062
R01067	0.00117292	0.00122017	0.00111002	0.00104475	0.00023833	0.245939		R04134	8.7906e-05	7.18307e-05	0.000205353	0.000133522	0.268945
R01641	0.00117292	0.00122017	0.00111002	0.00104475	0.00023833	0.246717		R04380	8.7906e-05	7.18307e-05	0.000205353	0.000133522	0.269827
R01830	0.00117292	0.00122017	0.00111002	0.00104475	0.00023833	0.247495		R01123	0.000475627	0.000455268	0.000588618	0.00013335	0.270709
R06590	0.00117292	0.00122017	0.00111002	0.00104475	0.00023833	0.248273		R00650	0.000349209	0.000329537	0.00046253	0.000132993	0.271588
R03663	0.00117034	0.00121553	0.00111796	0.00102967	0.00023823	0.249051		R01542	8.00707e-05	6.65487e-05	0.000199423	0.000132875	0.272466
R01561	0.00113078	0.00117916	0.00106318	0.00100894	0.00023781	0.249827		R00660	0.0013489	0.00136945	0.00123664	0.000132809	0.273344
R01863	0.00113078	0.00117916	0.00106318	0.00100894	0.00023781	0.250603		R00307	0.000140829	0.00012302	0.000255554	0.000132534	0.27422
R02147	0.00113078	0.00117916	0.00106318	0.00100894	0.00023781	0.251379		R00878	0.000140829	0.00012302	0.000255554	0.000132534	0.275096
R05149	0.00049916	0.00054263	0.00049345	0.00031059	0.00023776	0.252155		R01432	0.000140829	0.00012302	0.000255554	0.000132534	0.275972
R08700	0.00108235	0.00112737	0.00103312	0.00093906	0.00023753	0.252931		R12986	0.000140829	0.00012302	0.000255554	0.000132534	0.276848
R03038	0.00118852	0.00123499	0.00112757	0.00105866	0.00023729	0.253705		R00715	0.000221777	0.00024272	0.000110611	0.000132109	0.277721
R00188	0.00118142	0.00122803	0.0011202	0.0010522	0.00023705	0.254479		R00838	9.834e-05	8.15868e-05	0.000213677	0.00013209	0.278594
R11943	0.00023428	0.0002917	0.00018755	0.00010164	0.00023679	0.255252		R02454	6.76022e-05	5.29404e-05	0.000184858	0.000131918	0.279466
R10209	0.00110865	0.0011521	0.00106514	0.00095931	0.0002363	0.256023		R10757	0.000687656	0.000665518	0.000797299	0.000131781	0.280337
R03654	0.00117528	0.00122028	0.00112167	0.0010376	0.0002363	0.256794		R01876	0.00111641	0.00113648	0.00100478	0.000131697	0.281208
R01395	0.00119001	0.00123455	0.00113896	0.00104945	0.00023616	0.257565		R00631	0.00061633	0.000639491	0.000508598	0.000130893	0.282073
R11928	0.00023363	0.00029087	0.00018685	0.00010164	0.00023601	0.258335		R00710	0.00061633	0.000639491	0.000508598	0.000130893	0.282938
R11931	0.00023363	0.00029087	0.00018685	0.00010164	0.00023601	0.259106		R01752	0.00061633	0.000639491	0.000508598	0.000130893	0.283803
R11037	0.00027029	0.00023061	0.00030495	0.00043118	0.00023523	0.259874		R01986	0.00061633	0.000639491	0.000508598	0.000130893	0.284668
R11073	0.00027029	0.00023061	0.00030495	0.00043118	0.00023523	0.260641		R02678	0.00061633	0.000639491	0.000508598	0.000130893	0.285533
R10633	0.00098408	0.0010285	0.00093776	0.00084065	0.00023417	0.261406		R02940	0.00061633	0.000639491	0.000508598	0.000130893	0.286399
R10634	0.00098408	0.0010285	0.00093776	0.00084065	0.00023417	0.26217		R02957	0.00061633	0.000639491	0.000508598	0.000130893	0.287264
R12500	0.00100873	0.00105647	0.00094462	0.00088648	0.0002341	0.262934		R03283	0.00061633	0.000639491	0.000508598	0.000130893	0.288129
R03522	0.00010766	7.4831e-05	0.0001469	0.00026911	0.00023352	0.263696		R03869	0.00061633	0.000639491	0.000508598	0.000130893	0.288994
R07002	0.00010766	7.4831e-05	0.0001469	0.00026911	0.00023352	0.264459		R04065	0.00061633	0.000639491	0.000508598	0.000130893	0.289859
R07003	0.00010766	7.4831e-05	0.0001469	0.00026911	0.00023352	0.265221		R04506	0.00061633	0.000639491	0.000508598	0.000130893	0.290724
R07004	0.00010766	7.4831e-05	0.0001469	0.00026911	0.00023352	0.265983		R04903	0.00061633	0.000639491	0.000508598	0.000130893	0.29159
R07023	0.00010766	7.4831e-05	0.0001469	0.00026911	0.00023352	0.266745		R05050	0.00061633	0.000639491	0.000508598	0.000130893	0.292455
R07024	0.00010766	7.4831e-05	0.0001469	0.00026911	0.00023352	0.267507		R03656	0.00128769	0.00130797	0.00117724	0.000130726	0.293319
R07025	0.00010766	7.4831e-05	0.0001469	0.00026911	0.00023352	0.26827		R02556	0.00036042	0.000340741	0.000471326	0.000130585	0.294182
R07026	0.00010766	7.4831e-05	0.0001469	0.00026911	0.00023352	0.269032		R00804	0.000318706	0.000300589	0.000431129	0.000130541	0.295045
R07069	0.00010766	7.4831e-05	0.0001469	0.00026911	0.00023352	0.269794		R01785	0.000141822	0.000123398	0.000253424	0.000130026	0.295904
R07070	0.00010766	7.4831e-05	0.0001469	0.00026911	0.00023352	0.270556		R02263	0.000141822	0.000123398	0.000253424	0.000130026	0.296764
R07083	0.00010766	7.4831e-05	0.0001469	0.00026911	0.00023352	0.271318		R02100	0.00112858	0.00114998	0.0010201	0.00012988	0.297622
R07084	0.00010766	7.4831e-05	0.0001469	0.00026911	0.00023352	0.272081		R11896	0.00112858	0.00114998	0.0010201	0.00012988	0.298481
R07091	0.00010766	7.4831e-05	0.0001469	0.00026911	0.00023352	0.272843		R02703	0.00011374	9.64178e-05	0.000226123	0.000129705	0.299338
R07092	0.00010766	7.4831e-05	0.0001469	0.00026911	0.00023352	0.273605		R05577	0.00133341	0.00135312	0.00122366	0.000129453	0.300194
R07093	0.00010766	7.4831e-05	0.0001469	0.00026911	0.00023352	0.274367		R01196	0.00090321	0.000923302	0.000794403	0.000128898	0.301046
R07094	0.00010766	7.4831e-05	0.0001469	0.00026911	0.00023352	0.275129		R01229	0.0013305	0.00134971	0.00122126	0.000128442	0.301895
R07100	0.00010766	7.4831e-05	0.0001469	0.00026911	0.00023352	0.275892		R02142	0.0013305	0.00134971	0.00122126	0.000128442	0.302744
R07113	0.00010766	7.4831e-05	0.0001469	0.00026911	0.00023352	0.276654		R01178	0.000297124	0.000318774	0.000191358	0.000127416	0.303586
R07116	0.00010766	7.4831e-05	0.0001469	0.00026911	0.00023352	0.277416		R04432	0.000297124	0.000318774	0.000191358	0.000127416	0.304428
R08280	0.00010766	7.4831e-05	0.0001469	0.00026911	0.00023352	0.278178		R00771	0.00130174	0.0013208	0.00119383	0.000126977	0.305267
R09409	0.00010766	7.4831e-05	0.0001469	0.00026911	0.00023352	0.27894		R02740	0.00130174	0.0013208	0.00119383	0.000126977	0.306107
R11905	0.00010766	7.4831e-05	0.0001469	0.00026911	0.00023352	0.279703		R03321	0.00130174	0.0013208	0.00119383	0.000126977	0.306946
R01715	0.00108782	0.00113136	0.00104269	0.00094304	0.00023345	0.280465		R00919	2.31895e-05	1.40016e-05	0.000140803	0.000126801	0.307784
R03509	0.00062177	0.00057338	0.00068016	0.00074827	0.00023328	0.281226		R00235	0.000194147	0.000174155	0.000300869	0.000126713	0.308622
R00787	0.00019088	0.00015199	0.00023804	0.00033735	0.00023252	0.281985		R00236	0.000194147	0.000174155	0.000300869	0.000126713	0.309459
R01068	0.00113415	0.00117941	0.00107712	0.00100396	0.00023248	0.282744		R00316	0.000194147	0.000174155	0.000300869	0.000126713	0.310297
R01070	0.00113415	0.00117941	0.00107712	0.00100396	0.00023248	0.283503		R00925	0.000194147	0.000174155	0.000300869	0.000126713	0.311134
R02568	0.00113415	0.00117941	0.00107712	0.00100396	0.00023248	0.284261		R00926	0.000194147	0.000174155	0.000300869	0.000126713	0.311972
R05679	0.00025172	0.00030242	0.00021641	0.00010531	0.00023242	0.28502		R01354	0.000194147	0.000174155	0.000300869	0.000126713	0.312809
R05680	0.00025172	0.00030242	0.00021641	0.00010531	0.00023242	0.285779		R03660	0.0013403	0.00135963	0.00123292	0.000126701	0.313647
R03658	0.00115416	0.00119951	0.00109424	0.00102882	0.0002306	0.286531		R10209	0.00116041	0.0011803	0.00105423	0.000126068	0.31448
R03662	0.00115103	0.00119643	0.00109127	0.00102573	0.00023045	0.287284		R03350	0.000615049	0.00063626	0.000510359	0.000125902	0.315312
R08218	0.00115103	0.00119643	0.00109127	0.00102573	0.00023045	0.288036		R01056	0.00129884	0.00131776	0.00119187	0.000125894	0.316144
R03657	0.00117319	0.00121727	0.00111909	0.00104129	0.00023008	0.288787		R09382	0.000898084	0.000919473	0.000793813	0.00012566	0.316975
R02864	0.00038695	0.00033811	0.00046775	0.00048724	0.00022994	0.289537		R09383	0.000898084	0.000919473	0.000793813	0.00012566	0.317805
R03947	0.00038695	0.00033811	0.00046775	0.00048724	0.00022994	0.290288		R09384	0.000898084	0.000919473	0.000793813	0.00012566	0.318636
R02788	0.00117119	0.00121723	0.00110651	0.00105247	0.00022944	0.291037		R09386	0.000898084	0.000919473	0.000793813	0.00012566	0.319467
R00515	0.00097948	0.00102704	0.00091316	0.00086401	0.00022936	0.291785		R09954	7.85181e-05	6.33815e-05	0.000188922	0.00012554	0.320296
R11323	0.00097948	0.00102704	0.00091316	0.00086401	0.00022936	0.292534		R10407	4.0092e-05	2.84052e-05	0.000153727	0.000125322	0.321125
R01829	0.00113214	0.00117636	0.00107712	0.00100259	0.00022878	0.293281		R01541	0.000225111	0.000205107	0.000330135	0.000125027	0.321951
R00177	0.00114407	0.00118779	0.0010908	0.00101285	0.00022821	0.294026		R07234	0.00127978	0.0012985	0.00117351	0.000124988	0.322777
R04771	0.00114407	0.00118779	0.0010908	0.00101285	0.00022821	0.29477		R02484	0.0011503	0.00116919	0.00104436	0.000124831	0.323602
R01123	0.00015108	0.00011602	0.0001859	0.00030928	0.00022808	0.295515		R02964	0.000562713	0.000543929	0.000668484	0.000124556	0.324426
R01374	7.31e-05	4.5272e-05	0.00010734	0.00023895	0.00022792	0.296259		R03643	0.000562713	0.000543929	0.000668484	0.000124556	0.325249
R09493	7.31e-05	4.5272e-05	0.00010734	0.00023895	0.00022792	0.297003		R03816	0.000562713	0.000543929	0.000668484	0.000124556	0.326072
R07262	0.00011783	8.6727e-05	0.0001439	0.00028798	0.00022732	0.297745		R00908	0.000126423	0.000110644	0.000234986	0.000124343	0.326894
R01717	0.00016893	0.00013538	0.00019307	0.0003385	0.00022726	0.298487		R02704	0.000113855	9.72319e-05	0.000221477	0.000124245	0.327715
R00899	0.00116331	0.00120594	0.00111393	0.00102855	0.00022677	0.299227		R00291	0.00132211	0.00134117	0.00121703	0.000124137	0.328536
R04951	0.00116331	0.00120594	0.00111393	0.00102855	0.00022677	0.299967		R02984	0.00132211	0.00134117	0.00121703	0.000124137	0.329356
R11188	0.00083199	0.00087401	0.00079539	0.00068457	0.00022605	0.300705		R00104	0.00129739	0.00131649	0.00119247	0.00012402	0.330176
R01353	0.00109932	0.00114271	0.00104554	0.00097235	0.00022413	0.301436		R03038	0.00130092	0.00131969	0.0011957	0.000123985	0.330996
R03194	0.00049891	0.00044917	0.00058119	0.00059102	0.00022413	0.302168		R00238	0.000516639	0.000498354	0.000622323	0.000123969	0.331815
R00839	0.00042978	0.00038341	0.00049454	0.00054237	0.00022372	0.302898		R01177	0.000516639	0.000498354	0.000622323	0.000123969	0.332634
R05133	0.00042978	0.00038341	0.00049454	0.00054237	0.00022372	0.303628		R03966	0.000432873	0.000413412	0.000537347	0.000123935	0.333454
R05134	0.00042978	0.00038341	0.00049454	0.00054237	0.00022372	0.304359		R05389	0.000432873	0.000413412	0.000537347	0.000123935	0.334273
R03661	0.00115486	0.00119713	0.00110425	0.00102409	0.00022364	0.305088		R02767	0.00133106	0.00134929	0.00122572	0.00012357	0.33509
R08555	0.00038809	0.00034646	0.00042668	0.00053023	0.00022236	0.305814		R04533	0.00133106	0.00134929	0.00122572	0.00012357	0.335906
R01512	0.00111688	0.0011595	0.00106414	0.00099045	0.00022179	0.306538		R04534	0.00133106	0.00134929	0.00122572	0.00012357	0.336723
R00838	0.00013157	9.6351e-05	0.00017848	0.00027117	0.00022173	0.307262		R04536	0.00133106	0.00134929	0.00122572	0.00012357	0.33754
R00597	0.00112285	0.00116553	0.00106933	0.00099761	0.00022144	0.307985		R04543	0.00133106	0.00134929	0.00122572	0.00012357	0.338357
R04014	0.00085344	0.00089332	0.00082354	0.00070262	0.0002206	0.308705		R04566	0.00133106	0.00134929	0.00122572	0.00012357	0.339173
R08157	0.00085344	0.00089332	0.00082354	0.00070262	0.0002206	0.309425		R04953	0.00133106	0.00134929	0.00122572	0.00012357	0.33999
R08158	0.00085344	0.00089332	0.00082354	0.00070262	0.0002206	0.310145		R04964	0.00133106	0.00134929	0.00122572	0.00012357	0.340807
R02918	0.00114378	0.00118688	0.00108601	0.00102445	0.0002202	0.310864		R07763	0.00133106	0.00134929	0.00122572	0.00012357	0.341624
R00771	0.00112218	0.00116497	0.00106695	0.00100004	0.00022016	0.311582		R10116	0.00133106	0.00134929	0.00122572	0.00012357	0.342441
R02740	0.00112218	0.00116497	0.00106695	0.00100004	0.00022016	0.312301		R10120	0.00133106	0.00134929	0.00122572	0.00012357	0.343257
R03321	0.00112218	0.00116497	0.00106695	0.00100004	0.00022016	0.313019		R05607	0.000190105	0.000171851	0.000295041	0.00012319	0.344072
R01049	0.00115785	0.00119924	0.00110833	0.00102873	0.00022002	0.313738		R05224	0.000433383	0.000452026	0.00032924	0.000122786	0.344883
R01869	0.00100702	0.00104216	0.00099911	0.00083035	0.00021972	0.314455		R05815	0.000433383	0.000452026	0.00032924	0.000122786	0.345695
R04031	0.00018855	0.000155	0.00021181	0.00035128	0.00021954	0.315171		R05287	0.000173422	0.000155041	0.000277664	0.000122623	0.346505
R01466	0.00107848	0.00111769	0.00104272	0.00093396	0.00021949	0.315888		R05225	0.000435868	0.000453695	0.000332023	0.000121672	0.347309
R05086	0.00107848	0.00111769	0.00104272	0.00093396	0.00021949	0.316604		R03664	0.00131384	0.00133217	0.00121078	0.000121398	0.348112
R01073	0.00065146	0.00060523	0.00070724	0.00076885	0.0002194	0.31732		R01130	0.00131626	0.00133474	0.00121355	0.000121187	0.348913
R00382	0.00116366	0.0012068	0.00110465	0.00104646	0.00021935	0.318036		R08240	0.00131626	0.00133474	0.00121355	0.000121187	0.349714
R07459	0.00103606	0.00107887	0.00098194	0.00091455	0.00021845	0.318749		R04620	0.000587563	0.000567556	0.000688232	0.000120675	0.350512
R01178	0.00047141	0.00051386	0.00044488	0.00032207	0.00021833	0.319462		R04658	0.000647624	0.00066736	0.000546811	0.000120549	0.351308
R04432	0.00047141	0.00051386	0.00044488	0.00032207	0.00021833	0.320175		R05074	0.000647624	0.00066736	0.000546811	0.000120549	0.352105
R01009	0.00070153	0.0007431	0.00066399	0.00056281	0.00021783	0.320886		R06285	0.000647624	0.00066736	0.000546811	0.000120549	0.352902
R06390	0.00027456	0.00031858	0.00024139	0.00013396	0.0002178	0.321596		R09763	0.000647624	0.00066736	0.000546811	0.000120549	0.353699
R06391	0.00027456	0.00031858	0.00024139	0.00013396	0.0002178	0.322307		R09764	0.000647624	0.00066736	0.000546811	0.000120549	0.354496
R06392	0.00027456	0.00031858	0.00024139	0.00013396	0.0002178	0.323018		R09766	0.000647624	0.00066736	0.000546811	0.000120549	0.355292
R06393	0.00027456	0.00031858	0.00024139	0.00013396	0.0002178	0.323729		R03066	0.00112124	0.00114039	0.0010199	0.000120492	0.356089
R00483	0.00079204	0.00083355	0.00075137	0.00065645	0.00021777	0.32444		R03067	0.00112124	0.00114039	0.0010199	0.000120492	0.356885
R01324	0.00093656	0.00097773	0.00089232	0.00080486	0.00021711	0.325149		R04386	0.00071647	0.000735689	0.000615647	0.000120042	0.357679
R01325	0.00093656	0.00097773	0.00089232	0.00080486	0.00021711	0.325857		R00835	0.000527966	0.000507648	0.000627414	0.000119766	0.35847
R01900	0.00093656	0.00097773	0.00089232	0.00080486	0.00021711	0.326566		R02736	0.000527966	0.000507648	0.000627414	0.000119766	0.359262
R03025	0.00047305	0.00051526	0.00044125	0.00033065	0.00021641	0.327272		R10907	0.000527966	0.000507648	0.000627414	0.000119766	0.360053
R04658	0.00024007	0.00020545	0.00026458	0.00039726	0.00021632	0.327978		R00192	0.000317898	0.000299244	0.000418761	0.000119517	0.360843
R05074	0.00024007	0.00020545	0.00026458	0.00039726	0.00021632	0.328684		R06398	0.000136002	0.000119677	0.000238732	0.000119056	0.36163
R06285	0.00024007	0.00020545	0.00026458	0.00039726	0.00021632	0.32939		R09385	0.000136002	0.000119677	0.000238732	0.000119056	0.362417
R09763	0.00024007	0.00020545	0.00026458	0.00039726	0.00021632	0.330097		R09389	0.000136002	0.000119677	0.000238732	0.000119056	0.363204
R09764	0.00024007	0.00020545	0.00026458	0.00039726	0.00021632	0.330803		R09393	0.000136002	0.000119677	0.000238732	0.000119056	0.363991
R09766	0.00024007	0.00020545	0.00026458	0.00039726	0.00021632	0.331509		R10848	5.16037e-05	3.9992e-05	0.000159048	0.000119056	0.364778
R05644	0.00016194	0.00012845	0.00018986	0.00031673	0.0002162	0.332214		R02649	0.0004944	0.00047545	0.000594268	0.000118818	0.365563
R05646	0.00016194	0.00012845	0.00018986	0.00031673	0.0002162	0.33292		R03193	0.00130772	0.00132495	0.00120616	0.000118783	0.366349
R07396	0.00015351	0.00011803	0.00019406	0.00029352	0.00021603	0.333625		R01648	0.000111057	9.63696e-05	0.00021483	0.000118461	0.367132
R01731	0.00015317	0.0001178	0.00019359	0.00029275	0.00021537	0.334328		R04657	0.000553587	0.000573607	0.000455248	0.000118359	0.367914
R10845	0.00015317	0.0001178	0.00019359	0.00029275	0.00021537	0.335031		R07773	0.000421537	0.00043909	0.000320789	0.000118301	0.368696
R00782	0.00116802	0.00120904	0.0011157	0.00104665	0.00021471	0.335732		R00658	0.00114112	0.00115997	0.00104178	0.000118191	0.369477
R02410	0.00058743	0.00053882	0.00066355	0.00067709	0.00021439	0.336432		R05688	0.000715337	0.000734193	0.000616058	0.000118135	0.370258
R03635	0.00058743	0.00053882	0.00066355	0.00067709	0.00021439	0.337131		R05336	0.000153036	0.000174062	5.62061e-05	0.000117856	0.371037
R03921	0.00058743	0.00053882	0.00066355	0.00067709	0.00021439	0.337831		R02768	0.00112892	0.00114775	0.00102998	0.000117768	0.371815
R02408	0.0011479	0.00118901	0.00109486	0.00102778	0.00021427	0.338531		R10115	0.00112892	0.00114775	0.00102998	0.000117768	0.372594
R01529	0.0011224	0.00116314	0.00107147	0.00100056	0.00021352	0.339228		R10119	0.00112892	0.00114775	0.00102998	0.000117768	0.373372
R05176	9.4585e-05	6.496e-05	0.00012748	0.00024554	0.00021347	0.339924		R06983	7.75007e-05	6.26135e-05	0.000180262	0.000117649	0.37415
R00299	0.00106946	0.00110912	0.00102506	0.00094008	0.00021345	0.340621		R01274	0.00050643	0.000486625	0.000604005	0.00011738	0.374926
R01600	0.00106946	0.00110912	0.00102506	0.00094008	0.00021345	0.341318		R01220	0.00123605	0.00125372	0.00113721	0.000116512	0.375696
R01786	0.00106946	0.00110912	0.00102506	0.00094008	0.00021345	0.342014		R01655	0.00123605	0.00125372	0.00113721	0.000116512	0.376466
R03193	0.00114201	0.00118436	0.00108248	0.00103045	0.00021345	0.342711		R05338	3.86486e-05	2.76193e-05	0.000144009	0.00011639	0.377235
R10648	0.00113456	0.0011752	0.00108372	0.00101286	0.00021318	0.343407		R00837	0.000351413	0.000333821	0.000450116	0.000116295	0.378004
R01801	0.00092495	0.00096488	0.00088277	0.00079416	0.00021289	0.344102		R06113	0.000351413	0.000333821	0.000450116	0.000116295	0.378773
R07390	0.00097795	0.00101662	0.00094234	0.00083945	0.00021277	0.344796		R08165	0.000427633	0.000407489	0.000523581	0.000116092	0.37954
R00571	0.00113716	0.00118014	0.00107417	0.00103037	0.00021275	0.345491		R06514	0.000650527	0.000630087	0.000745679	0.000115593	0.380304
R00573	0.00113716	0.00118014	0.00107417	0.00103037	0.00021275	0.346185		R00904	0.000620419	0.000640459	0.000525016	0.000115443	0.381067
R03245	7.3608e-05	4.4836e-05	0.00012411	0.00020706	0.00021273	0.34688		R02852	0.000111174	0.000134339	1.91247e-05	0.000115214	0.381829
R01530	0.00037543	0.00033921	0.00039471	0.00053238	0.00021246	0.347573		R03275	0.000111174	0.000134339	1.91247e-05	0.000115214	0.38259
R00143	0.00085373	0.00089279	0.00081927	0.00071536	0.00021189	0.348265		R02783	0.00131283	0.00133064	0.00121574	0.000114896	0.38335
R00615	0.00106428	0.0011068	0.00100424	0.000955	0.00021184	0.348956		R03658	0.00131329	0.00133038	0.00121564	0.000114737	0.384108
R01213	0.00101082	0.00104568	0.00099532	0.00084948	0.0002117	0.349647		R08229	0.000740237	0.000758776	0.000644084	0.000114692	0.384866
R01668	0.00021323	0.00017494	0.00026032	0.00033951	0.00021167	0.350338		R00480	0.00128026	0.00129682	0.00118247	0.00011435	0.385622
R01867	0.00021921	0.00018055	0.00026935	0.00034191	0.0002115	0.351028		R04037	0.000404323	0.000386344	0.000500665	0.00011432	0.386377
R05647	0.00033551	0.00029749	0.00036754	0.00047626	0.0002108	0.351716		R05570	0.000280982	0.000264946	0.00037917	0.000114224	0.387132
R09771	0.00033551	0.00029749	0.00036754	0.00047626	0.0002108	0.352404		R00253	0.00132557	0.00134264	0.00122844	0.0001142	0.387887
R02948	7.9271e-05	5.1549e-05	0.00011299	0.00022856	0.00021073	0.353092		R01132	0.00127146	0.00128758	0.00117363	0.00011395	0.38864
R11581	0.00026017	0.00022164	0.00030325	0.00038866	0.00021009	0.353778		R08237	0.00127146	0.00128758	0.00117363	0.00011395	0.389394
R05627	0.00115295	0.00119413	0.00109529	0.00104259	0.00020919	0.354461		R08238	0.00127146	0.00128758	0.00117363	0.00011395	0.390147
R01080	0.00022594	0.00018796	0.00027123	0.00035102	0.00020835	0.355141		R08245	0.00127146	0.00128758	0.00117363	0.00011395	0.3909
R02137	0.00022594	0.00018796	0.00027123	0.00035102	0.00020835	0.355821		R03707	0.000334255	0.000316941	0.000430796	0.000113855	0.391653
R04550	0.00028092	0.00024528	0.00030912	0.0004254	0.00020832	0.356501		R09078	0.000334255	0.000316941	0.000430796	0.000113855	0.392405
R01030	0.00089601	0.00093626	0.00084814	0.00077603	0.0002081	0.35718		R10505	0.000334255	0.000316941	0.000430796	0.000113855	0.393158
R01470	0.00089601	0.00093626	0.00084814	0.00077603	0.0002081	0.357859		R00597	0.00123824	0.00125588	0.00114214	0.000113742	0.39391
R03751	0.00034697	0.00039203	0.0003011	0.00022994	0.00020796	0.358538		R00879	0.00031141	0.000323547	0.000210101	0.000113446	0.394659
R01332	0.00050147	0.00054789	0.00043893	0.00040257	0.00020786	0.359217		R04985	0.000184628	0.000168807	0.000282229	0.000113422	0.395409
R01199	0.00019754	0.00024214	0.0001673	6.4568e-05	0.00020781	0.359895		R04986	0.000184628	0.000168807	0.000282229	0.000113422	0.396159
R02240	0.00112051	0.00115961	0.00107253	0.00099983	0.00020776	0.360573		R05606	0.000107811	9.13465e-05	0.000204555	0.000113208	0.396907
R00332	0.00111918	0.00115848	0.00106953	0.00100162	0.00020651	0.361247		R06363	0.000678137	0.000660434	0.000773437	0.000113002	0.397654
R02090	0.00111918	0.00115848	0.00106953	0.00100162	0.00020651	0.361921		R02274	6.87749e-05	5.48418e-05	0.000167638	0.000112796	0.398399
R12852	0.00111918	0.00115848	0.00106953	0.00100162	0.00020651	0.362595		R04188	6.87749e-05	5.48418e-05	0.000167638	0.000112796	0.399145
R04394	0.00020591	0.00017016	0.00024512	0.00033729	0.00020634	0.363269		R12806	0.000651654	0.000632411	0.00074471	0.000112299	0.399887
R05132	0.00020591	0.00017016	0.00024512	0.00033729	0.00020634	0.363942		R12861	0.000651654	0.000632411	0.00074471	0.000112299	0.40063
R02596	5.1566e-05	2.8281e-05	8.5548e-05	0.00020049	0.00020619	0.364615		R10819	7.04048e-05	5.69668e-05	0.000169187	0.000112221	0.401371
R03919	5.1566e-05	2.8281e-05	8.5548e-05	0.00020049	0.00020619	0.365288		R02035	0.000819574	0.000800793	0.000912735	0.000111942	0.402111
R04007	5.1566e-05	2.8281e-05	8.5548e-05	0.00020049	0.00020619	0.365961		R01708	0.000109776	9.6254e-05	0.000208	0.000111746	0.40285
R07443	5.1566e-05	2.8281e-05	8.5548e-05	0.00020049	0.00020619	0.366634		R04457	0.000709828	0.000728516	0.000617135	0.000111381	0.403586
R08549	0.00054508	0.00050437	0.00058195	0.00067285	0.00020535	0.367304		R09597	0.00123897	0.00125572	0.00114439	0.000111331	0.404322
R02016	0.00105713	0.00109087	0.00103727	0.00090548	0.00020525	0.367974		R00401	0.00130576	0.00132231	0.00121106	0.00011125	0.405057
R03596	0.00105713	0.00109087	0.00103727	0.00090548	0.00020525	0.368644		R02164	0.0013046	0.00132091	0.00120984	0.000111071	0.405791
R09372	0.00105713	0.00109087	0.00103727	0.00090548	0.00020525	0.369314		R02739	0.00130888	0.00132496	0.00121419	0.000110772	0.406524
R00183	0.00101465	0.00105469	0.00096147	0.00090335	0.00020453	0.369982		R00943	0.00115984	0.00117642	0.00106592	0.000110505	0.407254
R02323	0.00101465	0.00105469	0.00096147	0.00090335	0.00020453	0.370649		R04377	0.000366654	0.000383733	0.000273361	0.000110372	0.407984
R02719	0.00101465	0.00105469	0.00096147	0.00090335	0.00020453	0.371317		R12898	0.000366654	0.000383733	0.000273361	0.000110372	0.408713
R03346	0.00101465	0.00105469	0.00096147	0.00090335	0.00020453	0.371985		R12899	0.000366654	0.000383733	0.000273361	0.000110372	0.409443
R00511	0.00101543	0.00105553	0.00096147	0.00090539	0.00020411	0.372651		R00483	0.000625813	0.000644888	0.000534549	0.000110339	0.410172
R00963	0.00101543	0.00105553	0.00096147	0.00090539	0.00020411	0.373317		R02016	0.00104796	0.00106409	0.000953942	0.00011015	0.4109
R08166	0.00012431	9.2269e-05	0.000163	0.00025765	0.00020407	0.373983		R03596	0.00104796	0.00106409	0.000953942	0.00011015	0.411628
R01082	0.00097886	0.0010147	0.00094869	0.00084136	0.00020351	0.374647		R09372	0.00104796	0.00106409	0.000953942	0.00011015	0.412356
R02135	0.00112849	0.00117053	0.00106171	0.00103383	0.00020348	0.375311		R11188	0.000513957	0.000495105	0.000605207	0.000110102	0.413084
R01933	0.00054466	0.00050426	0.00058132	0.00067104	0.00020344	0.375976		R05032	0.00131231	0.00132864	0.00121897	0.000109662	0.413809
R01061	0.00106406	0.00110471	0.00100441	0.0009618	0.00020256	0.376637		R05662	0.00131231	0.00132864	0.00121897	0.000109662	0.414534
R02245	6.992e-05	4.26e-05	0.00011743	0.00019692	0.00020183	0.377295		R06173	0.00131231	0.00132864	0.00121897	0.000109662	0.415258
R00189	0.00025926	0.00022977	0.00026157	0.00042925	0.00020179	0.377954		R06174	0.00131231	0.00132864	0.00121897	0.000109662	0.415983
R05066	0.00024964	0.0002115	0.00029592	0.00036697	0.00020176	0.378613		R01859	0.000696758	0.000714115	0.000604728	0.000109387	0.416706
R01012	0.00028981	0.00024769	0.00036015	0.00037908	0.00020172	0.379271		R01238	0.000173884	0.000157883	0.00026693	0.000109047	0.417427
R02530	0.00077644	0.00072947	0.00084351	0.00086398	0.00020158	0.379929		R02952	0.000173884	0.000157883	0.00026693	0.000109047	0.418148
R00617	0.0002304	0.00019847	0.00025066	0.00037935	0.00020113	0.380586		R03367	0.000173884	0.000157883	0.00026693	0.000109047	0.418869
R02733	0.00011147	7.9013e-05	0.00016188	0.00022965	0.00020104	0.381242		R11225	0.000173884	0.000157883	0.00026693	0.000109047	0.419589
R09660	0.00066959	0.00070723	0.00063869	0.00053724	0.00020089	0.381897		R12895	0.000173884	0.000157883	0.00026693	0.000109047	0.42031
R00751	0.00075743	0.00079246	0.00073761	0.00061153	0.00020076	0.382553		R10247	0.000262718	0.000245696	0.000354205	0.000108509	0.421027
R06171	0.00075743	0.00079246	0.00073761	0.00061153	0.00020076	0.383208		R01569	0.00122342	0.00123915	0.00113093	0.000108221	0.421743
R12059	0.00039892	0.00042495	0.00041187	0.00023774	0.00020016	0.383861		R01664	0.00122342	0.00123915	0.00113093	0.000108221	0.422458
R12060	0.00039892	0.00042495	0.00041187	0.00023774	0.00020016	0.384515		R01968	0.00122342	0.00123915	0.00113093	0.000108221	0.423173
R12061	0.00039892	0.00042495	0.00041187	0.00023774	0.00020016	0.385168		R02088	0.00122342	0.00123915	0.00113093	0.000108221	0.423889
R12062	0.00039892	0.00042495	0.00041187	0.00023774	0.00020016	0.385821		R02102	0.00122342	0.00123915	0.00113093	0.000108221	0.424604
R12063	0.00039892	0.00042495	0.00041187	0.00023774	0.00020016	0.386475		R12958	0.00122342	0.00123915	0.00113093	0.000108221	0.425319
R12064	0.00039892	0.00042495	0.00041187	0.00023774	0.00020016	0.387128		R00317	0.000507478	0.000489697	0.000597852	0.000108155	0.426034
R12065	0.00039892	0.00042495	0.00041187	0.00023774	0.00020016	0.387781		R01421	0.000507478	0.000489697	0.000597852	0.000108155	0.426749
R12066	0.00039892	0.00042495	0.00041187	0.00023774	0.00020016	0.388435		R01515	0.000507478	0.000489697	0.000597852	0.000108155	0.427464
R01126	0.00101539	0.00105472	0.00096173	0.00090823	0.00020015	0.389088		R04231	0.000890622	0.000908834	0.00080068	0.000108154	0.428179
R01227	0.00101539	0.00105472	0.00096173	0.00090823	0.00020015	0.389741		R00948	0.0012138	0.00123029	0.00112218	0.000108109	0.428893
R08559	0.00020444	0.00016957	0.00024267	0.00033092	0.00019958	0.390393		R05807	0.000435317	0.000450443	0.00034234	0.000108103	0.429608
R01876	0.00098827	0.00102804	0.00093214	0.00088513	0.00019904	0.391042		R00264	0.000555967	0.000574898	0.000466934	0.000107964	0.430321
R04567	0.00023746	0.00020579	0.00025697	0.00038501	0.00019874	0.391691		R02135	0.0012943	0.00131018	0.00120233	0.000107851	0.431034
R00158	0.00110897	0.00114473	0.00107054	0.00098459	0.00019858	0.392339		R03223	0.000834695	0.000852468	0.000745067	0.000107401	0.431744
R05629	0.00114157	0.00118023	0.00108709	0.00103636	0.00019835	0.392987		R10712	0.000834695	0.000852468	0.000745067	0.000107401	0.432454
R05630	0.00114157	0.00118023	0.00108709	0.00103636	0.00019835	0.393634		R05237	0.000555193	0.000573926	0.000466935	0.000106992	0.433161
R09497	6.4054e-05	3.9398e-05	9.3325e-05	0.00020803	0.0001979	0.39428		R05238	0.000555193	0.000573926	0.000466935	0.000106992	0.433869
R11671	0.0011879	0.00122537	0.0011373	0.00107836	0.00019761	0.394925		R05286	0.000555193	0.000573926	0.000466935	0.000106992	0.434576
R03655	0.00114314	0.00118003	0.00109654	0.00102939	0.00019724	0.395569		R06366	0.000555193	0.000573926	0.000466935	0.000106992	0.435283
R07639	9.7585e-05	6.7832e-05	0.00013825	0.00022437	0.00019721	0.396212		R08146	0.000555193	0.000573926	0.000466935	0.000106992	0.43599
R06199	0.00045153	0.00048327	0.00043993	0.00029781	0.00019706	0.396856		R00602	0.000404411	0.000387874	0.000494703	0.00010683	0.436696
R03182	0.00026227	0.00022663	0.0002972	0.0003886	0.00019691	0.397498		R11025	0.000197106	0.000213319	0.000106637	0.000106683	0.437401
R12933	0.00026227	0.00022663	0.0002972	0.0003886	0.00019691	0.398141		R08836	4.88072e-05	3.60734e-05	0.000142736	0.000106663	0.438106
R12934	0.00026227	0.00022663	0.0002972	0.0003886	0.00019691	0.398784		R02630	0.000678843	0.000660579	0.000767189	0.00010661	0.438811
R00660	0.00116513	0.00120385	0.00110851	0.00106372	0.00019676	0.399426		R00005	4.65789e-05	3.53441e-05	0.000141879	0.000106535	0.439515
R00566	0.00052337	0.00056632	0.00046703	0.00042597	0.00019668	0.400068		R04112	0.00108229	0.00109847	0.000992173	0.000106297	0.440218
R00670	0.00012998	9.8917e-05	0.00016267	0.00026184	0.00019561	0.400706		R00009	0.000193689	0.000176645	0.000282855	0.00010621	0.44092
R00768	0.00112447	0.00116108	0.00107838	0.00101166	0.00019551	0.401345		R02670	0.000193689	0.000176645	0.000282855	0.00010621	0.441622
R00747	0.00023329	0.00019213	0.0003133	0.0003071	0.00019498	0.401981		R02055	0.000734828	0.000751551	0.000645362	0.000106189	0.442324
R02739	0.00112767	0.00116601	0.00107174	0.00102743	0.00019451	0.402616		R07677	0.000455446	0.000438031	0.000543182	0.00010515	0.443019
R01388	0.00078524	0.00082282	0.00074164	0.00067214	0.00019428	0.40325		R01083	0.00124153	0.00125712	0.001152	0.000105119	0.443714
R00401	0.00113766	0.00117453	0.00108902	0.00102929	0.00019388	0.403883		R04559	0.00124153	0.00125712	0.001152	0.000105119	0.444408
R01698	0.000543	0.00050403	0.0005792	0.00066103	0.0001932	0.404513		R12851	0.00124153	0.00125712	0.001152	0.000105119	0.445103
R03815	0.000543	0.00050403	0.0005792	0.00066103	0.0001932	0.405144		R01150	0.00129897	0.00131417	0.00120906	0.000105108	0.445798
R07618	0.000543	0.00050403	0.0005792	0.00066103	0.0001932	0.405775		R00615	0.00115251	0.00116953	0.00106473	0.000104804	0.446491
R01229	0.00113602	0.00117191	0.00109112	0.00102382	0.000193	0.406405		R10706	0.000170073	0.000153262	0.000258043	0.000104781	0.447183
R02142	0.00113602	0.00117191	0.00109112	0.00102382	0.000193	0.407035		R01215	0.000432932	0.000414144	0.000518765	0.000104621	0.447875
R00351	0.00083291	0.00086576	0.00081235	0.00069356	0.00019276	0.407664		R02555	7.02142e-05	5.69184e-05	0.000161263	0.000104345	0.448564
R02783	0.00116674	0.00120237	0.0011216	0.00105526	0.00019225	0.408291		R01512	0.00120835	0.00122327	0.00111934	0.000103932	0.449251
R04710	0.00115173	0.00118822	0.00110226	0.00104604	0.00019165	0.408917		R02755	0.00045123	0.000464801	0.000362204	0.000102596	0.44993
R02291	0.00112772	0.00116463	0.00107614	0.00102473	0.00019148	0.409542		R01015	0.00127759	0.00129159	0.00118903	0.000102558	0.450607
R04617	0.00112974	0.00116672	0.00107783	0.00102728	0.00019135	0.410166		R00315	0.00126247	0.00127697	0.00117468	0.000102289	0.451284
R04657	0.00022986	0.0001993	0.00024864	0.00037186	0.00019134	0.410791		R01668	0.000139026	0.000124179	0.000226465	0.000102285	0.45196
R00200	0.00109457	0.00112876	0.00105726	0.00097555	0.00019052	0.411413		R04383	0.000136075	0.00012089	0.000223009	0.000102119	0.452635
R00430	0.00109457	0.00112876	0.00105726	0.00097555	0.00019052	0.412035		R05627	0.00130493	0.00132051	0.00121859	0.000101926	0.453308
R01138	0.00109457	0.00112876	0.00105726	0.00097555	0.00019052	0.412656		R04640	0.000365971	0.00034991	0.000451719	0.000101809	0.453981
R01858	0.00109457	0.00112876	0.00105726	0.00097555	0.00019052	0.413278		R01230	0.00132263	0.00133849	0.00123671	0.000101785	0.454654
R02320	0.00109457	0.00112876	0.00105726	0.00097555	0.00019052	0.4139		R01231	0.00132263	0.00133849	0.00123671	0.000101785	0.455327
R02484	0.00099568	0.00103408	0.00093871	0.00090059	0.00019045	0.414522		R08244	0.00132263	0.00133849	0.00123671	0.000101785	0.456
R04573	0.00112927	0.00116592	0.00107783	0.00102728	0.00019008	0.415142		R00258	0.00043247	0.000414144	0.000515758	0.000101614	0.456671
R10851	9.2909e-05	6.645e-05	0.00011689	0.00023241	0.00018994	0.415762		R07262	0.000360988	0.000344307	0.000445666	0.000101359	0.457341
R10852	9.2909e-05	6.645e-05	0.00011689	0.00023241	0.00018994	0.416382		R08124	4.92075e-05	3.76222e-05	0.000138963	0.000101341	0.458011
R09031	0.00011219	8.2856e-05	0.00014522	0.00023958	0.00018976	0.417002		R00137	0.00124467	0.00126018	0.00115898	0.000101199	0.45868
R04533	0.00117587	0.001212	0.00112585	0.00107232	0.00018969	0.417621		R03005	0.00124467	0.00126018	0.00115898	0.000101199	0.459349
R04534	0.00117587	0.001212	0.00112585	0.00107232	0.00018969	0.41824		R01082	0.000810059	0.00082722	0.000726109	0.000101112	0.460017
R04536	0.00117587	0.001212	0.00112585	0.00107232	0.00018969	0.418859		R00239	0.000757744	0.000739293	0.000840067	0.000100774	0.460683
R04543	0.00117587	0.001212	0.00112585	0.00107232	0.00018969	0.419478		R07659	8.22035e-05	6.81546e-05	0.000168813	0.000100658	0.461349
R04566	0.00117587	0.001212	0.00112585	0.00107232	0.00018969	0.420097		R04463	0.00120483	0.00122079	0.00112023	0.000100561	0.462013
R04953	0.00117587	0.001212	0.00112585	0.00107232	0.00018969	0.420716		R04095	0.000436462	0.000454966	0.000354411	0.000100554	0.462678
R04964	0.00117587	0.001212	0.00112585	0.00107232	0.00018969	0.421336		R02412	0.00107891	0.00109324	0.000992803	0.000100438	0.463342
R07763	0.00117587	0.001212	0.00112585	0.00107232	0.00018969	0.421955		R07210	5.4257e-05	4.22935e-05	0.000142695	0.000100401	0.464005
R04072	0.00010458	0.00015949	6.1943e-05	1.319e-05	0.00018894	0.422571		R10206	5.4257e-05	4.22935e-05	0.000142695	0.000100401	0.464669
R07620	0.00010458	0.00015949	6.1943e-05	1.319e-05	0.00018894	0.423188		R01036	7.40165e-05	6.29046e-05	0.000163154	0.000100249	0.465332
R11399	0.00010458	0.00015949	6.1943e-05	1.319e-05	0.00018894	0.423805		R01093	7.40165e-05	6.29046e-05	0.000163154	0.000100249	0.465994
R00178	0.00017407	0.00014063	0.00021324	0.00029018	0.00018873	0.424421		R01095	7.40165e-05	6.29046e-05	0.000163154	0.000100249	0.466657
R00480	0.00115257	0.00118836	0.00110381	0.00104848	0.00018863	0.425037		R01431	7.40165e-05	6.29046e-05	0.000163154	0.000100249	0.467319
R04549	0.00023551	0.00020447	0.00025724	0.00037134	0.00018859	0.425652		R01758	7.40165e-05	6.29046e-05	0.000163154	0.000100249	0.467982
R00694	0.0011532	0.00118816	0.00110887	0.00104412	0.00018837	0.426267		R01759	7.40165e-05	6.29046e-05	0.000163154	0.000100249	0.468645
R00734	0.0011532	0.00118816	0.00110887	0.00104412	0.00018837	0.426882		R01787	7.40165e-05	6.29046e-05	0.000163154	0.000100249	0.469307
R01121	5.8986e-05	3.4226e-05	0.00010531	0.00017605	0.00018815	0.427496		R02531	7.40165e-05	6.29046e-05	0.000163154	0.000100249	0.46997
R02767	0.00117482	0.0012106	0.00112505	0.00107232	0.00018805	0.42811		R02577	7.40165e-05	6.29046e-05	0.000163154	0.000100249	0.470633
R10116	0.00117482	0.0012106	0.00112505	0.00107232	0.00018805	0.428724		R04285	7.40165e-05	6.29046e-05	0.000163154	0.000100249	0.471295
R10120	0.00117482	0.0012106	0.00112505	0.00107232	0.00018805	0.429337		R11764	7.40165e-05	6.29046e-05	0.000163154	0.000100249	0.471958
R01826	0.00093498	0.00096835	0.00090533	0.00081028	0.00018772	0.42995		R00512	0.001176	0.00119085	0.00109069	0.000100166	0.47262
R00586	0.00104831	0.00108532	0.00099503	0.00095122	0.00018738	0.430562		R01665	0.001176	0.00119085	0.00109069	0.000100166	0.473282
R03503	0.00059549	0.00055553	0.00064238	0.00069588	0.00018724	0.431173		R03661	0.00125344	0.00126823	0.00116815	0.000100082	0.473944
R01122	0.00109246	0.00112643	0.00105204	0.00098023	0.00018662	0.431782		R07770	0.000566969	0.000550301	0.000649992	9.96911e-05	0.474602
R12017	0.00038975	0.00040666	0.0004138	0.0002441	0.00018661	0.432391		R07771	0.000566969	0.000550301	0.000649992	9.96911e-05	0.475261
R01978	6.797e-05	4.2005e-05	0.0001133	0.00018327	0.00018659	0.433		R11143	0.000566969	0.000550301	0.000649992	9.96911e-05	0.47592
R01034	0.00042412	0.00038417	0.00047816	0.00051672	0.00018658	0.433609		R12429	0.000566969	0.000550301	0.000649992	9.96911e-05	0.476579
R10715	0.00042412	0.00038417	0.00047816	0.00051672	0.00018658	0.434218		R12433	0.000566969	0.000550301	0.000649992	9.96911e-05	0.477238
R10717	0.00042412	0.00038417	0.00047816	0.00051672	0.00018658	0.434827		R12434	0.000566969	0.000550301	0.000649992	9.96911e-05	0.477897
R04859	0.00114092	0.00117703	0.00108911	0.00104227	0.00018657	0.435436		R12449	0.000566969	0.000550301	0.000649992	9.96911e-05	0.478556
R08878	0.00076968	0.00072935	0.00081244	0.00087314	0.00018656	0.436045		R01867	0.000408742	0.000392513	0.000492063	9.95504e-05	0.479214
R00230	0.00106656	0.00110159	0.00102218	0.00095947	0.00018649	0.436654		R07459	0.000944172	0.000959952	0.000860978	9.89738e-05	0.479868
R01083	0.00112003	0.00115451	0.00107686	0.00101123	0.00018645	0.437262		R03145	0.000157121	0.000141941	0.000240883	9.89417e-05	0.480522
R04559	0.00112003	0.00115451	0.00107686	0.00101123	0.00018645	0.437871		R00485	0.0013068	0.00132146	0.00122318	9.82824e-05	0.481172
R12851	0.00112003	0.00115451	0.00107686	0.00101123	0.00018645	0.438479		R03458	0.000731247	0.000747346	0.000649097	9.82496e-05	0.481821
R00026	0.00078139	0.00081923	0.00072781	0.00068649	0.00018632	0.439088		R00286	0.000503823	0.000486547	0.000584606	9.80593e-05	0.482469
R00306	0.00078139	0.00081923	0.00072781	0.00068649	0.00018632	0.439696		R08871	0.000632102	0.000616952	0.000714937	9.79848e-05	0.483117
R02558	0.00078139	0.00081923	0.00072781	0.00068649	0.00018632	0.440304		R08938	0.000632102	0.000616952	0.000714937	9.79848e-05	0.483765
R02887	0.00078139	0.00081923	0.00072781	0.00068649	0.00018632	0.440912		R06529	0.000429635	0.000442952	0.000345011	9.79406e-05	0.484412
R02985	0.00078139	0.00081923	0.00072781	0.00068649	0.00018632	0.44152		R07302	0.000429635	0.000442952	0.000345011	9.79406e-05	0.485059
R03527	0.00078139	0.00081923	0.00072781	0.00068649	0.00018632	0.442128		R00856	0.000159869	0.000144738	0.000242557	9.78191e-05	0.485706
R04949	0.00078139	0.00081923	0.00072781	0.00068649	0.00018632	0.442736		R02728	0.000475606	0.000459296	0.000557065	9.77687e-05	0.486352
R04998	0.00078139	0.00081923	0.00072781	0.00068649	0.00018632	0.443345		R11310	0.000475606	0.000459296	0.000557065	9.77687e-05	0.486998
R10035	0.00078139	0.00081923	0.00072781	0.00068649	0.00018632	0.443953		R00651	0.00085473	0.00087013	0.00077243	9.77e-05	0.487644
R10039	0.00078139	0.00081923	0.00072781	0.00068649	0.00018632	0.444561		R01287	0.00085473	0.00087013	0.00077243	9.77e-05	0.48829
R10040	0.00078139	0.00081923	0.00072781	0.00068649	0.00018632	0.445169		R02026	0.00105433	0.00107015	0.000972589	9.75612e-05	0.488935
R13051	0.00078139	0.00081923	0.00072781	0.00068649	0.00018632	0.445777		R04428	0.00113958	0.00115417	0.00105664	9.75274e-05	0.48958
R13052	0.00078139	0.00081923	0.00072781	0.00068649	0.00018632	0.446385		R04535	0.00113958	0.00115417	0.00105664	9.75274e-05	0.490224
R13065	0.00078139	0.00081923	0.00072781	0.00068649	0.00018632	0.446993		R04537	0.00113958	0.00115417	0.00105664	9.75274e-05	0.490869
R13081	0.00078139	0.00081923	0.00072781	0.00068649	0.00018632	0.447602		R04544	0.00113958	0.00115417	0.00105664	9.75274e-05	0.491513
R01773	0.00110611	0.00113886	0.00107215	0.00098761	0.00018521	0.448206		R04568	0.00113958	0.00115417	0.00105664	9.75274e-05	0.492158
R01775	0.00110611	0.00113886	0.00107215	0.00098761	0.00018521	0.448811		R04954	0.00113958	0.00115417	0.00105664	9.75274e-05	0.492803
R01856	0.00091943	0.00095173	0.0008919	0.00079406	0.00018521	0.449415		R04965	0.00113958	0.00115417	0.00105664	9.75274e-05	0.493447
R04606	0.0002515	0.00022287	0.00026238	0.00039706	0.00018507	0.450019		R00251	0.000328819	0.000313454	0.000410964	9.75099e-05	0.494092
R00036	0.00034339	0.00030568	0.00039164	0.00044206	0.00018463	0.450622		R00019	0.000177087	0.000193218	9.60561e-05	9.71614e-05	0.494734
R03105	0.00010102	7.2791e-05	0.00013392	0.00022452	0.00018462	0.451225		R05645	0.000529185	0.000545325	0.000448177	9.71478e-05	0.495376
R01150	0.00114839	0.00118323	0.001101	0.00104605	0.00018457	0.451827		R09768	0.000529185	0.000545325	0.000448177	9.71478e-05	0.496018
R06268	0.00068416	0.00070477	0.0007003	0.00053688	0.00018403	0.452428		R09769	0.000529185	0.000545325	0.000448177	9.71478e-05	0.49666
R06269	0.00068416	0.00070477	0.0007003	0.00053688	0.00018403	0.453028		R00768	0.00127391	0.00128827	0.00119115	9.71207e-05	0.497302
R06270	0.00068416	0.00070477	0.0007003	0.00053688	0.00018403	0.453629		R02240	0.0011661	0.00117965	0.00108267	9.69777e-05	0.497943
R01015	0.0011131	0.00114794	0.00106548	0.00101169	0.00018386	0.454229		R01811	0.000430473	0.000447929	0.000351142	9.67873e-05	0.498583
R00848	0.00057243	0.00060606	0.0005497	0.00044502	0.00018377	0.454829		R12768	0.000430473	0.000447929	0.000351142	9.67873e-05	0.499223
R01069	0.00031456	0.0002764	0.00036869	0.00040584	0.00018356	0.455428		R04591	0.00124783	0.0012631	0.00116635	9.6752e-05	0.499862
R02055	0.00049888	0.00046359	0.00052561	0.00062036	0.0001835	0.456027		R07233	0.000354401	0.000339312	0.000435987	9.66753e-05	0.500501
R02704	0.00014121	0.00011076	0.00017431	0.00026101	0.00018334	0.456625		R02425	9.05376e-05	7.73225e-05	0.000173889	9.65668e-05	0.50114
R04587	0.0002441	0.00021361	0.00026522	0.00037554	0.00018306	0.457223		R01482	0.000141419	0.000126843	0.000222962	9.61184e-05	0.501775
R00858	0.00038241	0.0003421	0.00044371	0.00046384	0.00018305	0.45782		R01983	0.000141419	0.000126843	0.000222962	9.61184e-05	0.50241
R08962	0.00046163	0.00049224	0.00045429	0.00031805	0.00018153	0.458413		R05633	0.000900996	0.000914821	0.000818814	9.60069e-05	0.503045
R03026	0.00046342	0.00050227	0.00041375	0.00037107	0.00018087	0.459003		R01127	0.00124483	0.00125904	0.00116318	9.58675e-05	0.503679
R02060	0.00099381	0.00102676	0.00095671	0.00088304	0.00018083	0.459594		R04560	0.00124483	0.00125904	0.00116318	9.58675e-05	0.504312
R08219	0.00023897	0.00020387	0.00028247	0.00034102	0.00018064	0.460183		R11171	0.000194078	0.00018018	0.000275719	9.55386e-05	0.504944
R04377	0.00038193	0.00042145	0.00033569	0.00028759	0.00018009	0.460771		R07390	0.000884724	0.000899041	0.000803681	9.53598e-05	0.505574
R12898	0.00038193	0.00042145	0.00033569	0.00028759	0.00018009	0.461359		R01781	0.000322239	0.000305967	0.000401122	9.5155e-05	0.506203
R12899	0.00038193	0.00042145	0.00033569	0.00028759	0.00018009	0.461947		R02257	0.000322239	0.000305967	0.000401122	9.5155e-05	0.506832
R12049	0.00088812	0.00091871	0.00086456	0.00076229	0.00017998	0.462534		R02167	0.000216406	0.000201331	0.000296242	9.4911e-05	0.507459
R05339	0.00019693	0.00016046	0.00025674	0.00028048	0.00017983	0.463121		R10147	0.001195	0.00120809	0.0011135	9.45908e-05	0.508084
R09780	0.00019693	0.00016046	0.00025674	0.00028048	0.00017983	0.463708		R10866	0.00083964	0.000853692	0.00075915	9.45419e-05	0.508709
R00190	0.00083565	0.00087138	0.00078689	0.0007404	0.00017975	0.464295		R07775	0.000374905	0.000388602	0.000294308	9.42939e-05	0.509333
R04378	0.00083565	0.00087138	0.00078689	0.0007404	0.00017975	0.464881		R00742	0.0010883	0.00110311	0.00100893	9.41856e-05	0.509955
R00505	0.00084179	0.00086899	0.00084075	0.00069063	0.0001794	0.465467		R05712	0.000282164	0.00029706	0.000202927	9.41332e-05	0.510577
R09009	0.00084179	0.00086899	0.00084075	0.00069063	0.0001794	0.466053		R02061	0.00114226	0.00115622	0.00106235	9.38706e-05	0.511198
R02081	8.8223e-05	5.9914e-05	0.00013233	0.00019492	0.00017911	0.466637		R00617	0.000608955	0.000624283	0.000530864	9.34188e-05	0.511815
R03813	7.4281e-05	5.1898e-05	8.8997e-05	0.00021598	0.0001788	0.467221		R08166	0.000297295	0.000281566	0.000374737	9.3171e-05	0.512431
R11443	7.4281e-05	5.1898e-05	8.8997e-05	0.00021598	0.0001788	0.467804		R04770	0.000484632	0.000469304	0.000562236	9.2932e-05	0.513045
R11444	7.4281e-05	5.1898e-05	8.8997e-05	0.00021598	0.0001788	0.468388		R01540	9.8711e-05	8.49177e-05	0.000177557	9.26389e-05	0.513658
R00431	0.00012739	0.00017426	8.9841e-05	3.3116e-05	0.00017869	0.468971		R05644	0.000468996	0.000484823	0.000392193	9.26302e-05	0.51427
R00726	0.00012739	0.00017426	8.9841e-05	3.3116e-05	0.00017869	0.469555		R05646	0.000468996	0.000484823	0.000392193	9.26302e-05	0.514882
R10716	0.00112133	0.00115293	0.00108616	0.0010094	0.00017869	0.470138		R02021	4.84472e-05	3.71543e-05	0.000129762	9.26073e-05	0.515494
R01334	0.00110537	0.0011394	0.00105821	0.0010083	0.00017826	0.47072		R00355	0.00117784	0.00119125	0.00109873	9.25215e-05	0.516106
R01130	0.00114486	0.00117625	0.0011094	0.00103372	0.00017799	0.471301		R00896	0.00117784	0.00119125	0.00109873	9.25215e-05	0.516717
R08240	0.00114486	0.00117625	0.0011094	0.00103372	0.00017799	0.471882		R02433	0.00117784	0.00119125	0.00109873	9.25215e-05	0.517329
R11921	0.0004615	0.00049157	0.00046021	0.00031497	0.00017789	0.472462		R02619	0.00117784	0.00119125	0.00109873	9.25215e-05	0.517941
R03664	0.00114683	0.00118056	0.00109828	0.00105145	0.00017766	0.473042		R05052	0.00117784	0.00119125	0.00109873	9.25215e-05	0.518552
R09248	0.00020111	0.00017389	0.00021333	0.00033926	0.00017759	0.473622		R10648	0.00125662	0.00127016	0.00117768	9.24831e-05	0.519163
R09289	0.00010759	8.2232e-05	0.00012465	0.00024265	0.00017749	0.474201		R00787	0.000257679	0.000242768	0.00033511	9.2342e-05	0.519774
R03145	0.00010132	7.5529e-05	0.00012449	0.00022965	0.00017729	0.47478		R10806	0.00121673	0.0012298	0.00113803	9.17719e-05	0.52038
R03254	0.00023923	0.00020922	0.00026061	0.00036504	0.0001772	0.475358		R01898	3.68647e-05	2.76193e-05	0.000119226	9.16068e-05	0.520986
R03647	0.00027289	0.00029957	0.00028285	0.00013247	0.00017705	0.475936		R00130	0.00120444	0.00121794	0.00112636	9.1587e-05	0.521591
R00307	0.00024507	0.00021673	0.00025575	0.0003824	0.00017635	0.476512		R00489	0.000491327	0.000475544	0.000567122	9.15785e-05	0.522196
R00878	0.00024507	0.00021673	0.00025575	0.0003824	0.00017635	0.477087		R04429	0.00112123	0.0011342	0.00104273	9.14694e-05	0.522801
R01432	0.00024507	0.00021673	0.00025575	0.0003824	0.00017635	0.477663		R04724	0.00112123	0.0011342	0.00104273	9.14694e-05	0.523406
R12986	0.00024507	0.00021673	0.00025575	0.0003824	0.00017635	0.478238		R04955	0.00112123	0.0011342	0.00104273	9.14694e-05	0.52401
R09773	0.00019958	0.00017264	0.00020958	0.00033897	0.00017634	0.478814		R04958	0.00112123	0.0011342	0.00104273	9.14694e-05	0.524615
R09774	0.00019958	0.00017264	0.00020958	0.00033897	0.00017634	0.47939		R04961	0.00112123	0.0011342	0.00104273	9.14694e-05	0.525219
R09781	0.00019958	0.00017264	0.00020958	0.00033897	0.00017634	0.479965		R04966	0.00112123	0.0011342	0.00104273	9.14694e-05	0.525824
R12207	0.00019958	0.00017264	0.00020958	0.00033897	0.00017634	0.480541		R04969	0.00112123	0.0011342	0.00104273	9.14694e-05	0.526429
R05634	0.0010024	0.00103303	0.00097273	0.00088667	0.00017603	0.481115		R01626	0.00119583	0.00120898	0.00111752	9.14556e-05	0.527033
R01931	0.00018973	0.00015753	0.0002279	0.0002947	0.00017533	0.481688		R01562	0.000927711	0.000940602	0.000849168	9.14342e-05	0.527637
R03599	0.00107308	0.00110708	0.00102268	0.00098242	0.00017505	0.482259		R01877	0.000927711	0.000940602	0.000849168	9.14342e-05	0.528242
R11168	0.00049875	0.00051727	0.00051848	0.00036242	0.00017457	0.482829		R02148	0.000927711	0.000940602	0.000849168	9.14342e-05	0.528846
R02952	0.00020804	0.00017502	0.00024778	0.00030962	0.00017434	0.483398		R02370	0.000927711	0.000940602	0.000849168	9.14342e-05	0.529451
R03367	0.00020804	0.00017502	0.00024778	0.00030962	0.00017434	0.483967		R01896	0.00017643	0.000164195	0.000255446	9.12506e-05	0.530054
R11225	0.00020804	0.00017502	0.00024778	0.00030962	0.00017434	0.484536		R01334	0.00117331	0.00118634	0.00109517	9.11711e-05	0.530656
R12895	0.00020804	0.00017502	0.00024778	0.00030962	0.00017434	0.485105		R09660	0.000635347	0.000650751	0.000559645	9.11061e-05	0.531259
R01238	0.0002082	0.00017523	0.00024778	0.00030962	0.00017397	0.485673		R04573	0.00127666	0.00128973	0.00119865	9.10846e-05	0.531861
R03504	0.00055175	0.00051343	0.00060165	0.00063743	0.00017391	0.486241		R04617	0.00127666	0.00128973	0.00119865	9.10846e-05	0.532463
R02661	0.0006323	0.00066361	0.00060865	0.00051384	0.0001734	0.486806		R00662	0.000986976	0.00100037	0.000909355	9.1018e-05	0.533064
R03172	0.0006323	0.00066361	0.00060865	0.00051384	0.0001734	0.487372		R01061	0.00107421	0.00108819	0.000997497	9.06961e-05	0.533664
R02241	0.00109853	0.00113208	0.00104849	0.00100891	0.0001732	0.487938		R00510	0.00081661	0.000800443	0.000890993	9.05496e-05	0.534262
R09381	0.00109853	0.00113208	0.00104849	0.00100891	0.0001732	0.488503		R12955	0.00081661	0.000800443	0.000890993	9.05496e-05	0.534861
R10776	0.00031975	0.00036742	0.00023758	0.00027648	0.00017311	0.489068		R12956	0.00081661	0.000800443	0.000890993	9.05496e-05	0.535459
R03165	0.00058026	0.00053753	0.00065685	0.00063363	0.00017268	0.489632		R01908	4.95204e-05	4.05687e-05	0.000130996	9.04276e-05	0.536057
R01230	0.00114247	0.00117509	0.0010958	0.00104909	0.00017267	0.490195		R01080	0.000159963	0.000146468	0.000236636	9.01681e-05	0.536653
R01231	0.00114247	0.00117509	0.0010958	0.00104909	0.00017267	0.490759		R02137	0.000159963	0.000146468	0.000236636	9.01681e-05	0.537249
R08244	0.00114247	0.00117509	0.0010958	0.00104909	0.00017267	0.491323		R10831	0.000545667	0.000531008	0.00062116	9.01518e-05	0.537845
R05963	0.00063217	0.00066285	0.00060885	0.00051402	0.00017215	0.491885		R01658	0.00126567	0.00127883	0.00118882	9.00187e-05	0.53844
R06004	0.00063217	0.00066285	0.00060885	0.00051402	0.00017215	0.492446		R02003	0.00126567	0.00127883	0.00118882	9.00187e-05	0.539035
R07809	0.00063217	0.00066285	0.00060885	0.00051402	0.00017215	0.493008		R05634	0.000950628	0.000964197	0.000874233	8.99649e-05	0.539629
R07810	0.00063217	0.00066285	0.00060885	0.00051402	0.00017215	0.49357		R02603	1.77392e-05	1.07273e-05	0.000100605	8.98781e-05	0.540224
R11316	0.00063217	0.00066285	0.00060885	0.00051402	0.00017215	0.494132		R03234	1.77392e-05	1.07273e-05	0.000100605	8.98781e-05	0.540818
R12963	0.00063217	0.00066285	0.00060885	0.00051402	0.00017215	0.494694		R06789	1.77392e-05	1.07273e-05	0.000100605	8.98781e-05	0.541412
R09978	0.00035811	0.00032748	0.00037703	0.00048	0.00017144	0.495254		R09978	0.000664765	0.000679362	0.000589629	8.97325e-05	0.542005
R01718	0.0003892	0.00041611	0.0003863	0.00024759	0.00017142	0.495813		R10765	8.24364e-05	7.05182e-05	0.000159999	8.94805e-05	0.542596
R01220	0.00108795	0.00111796	0.00105422	0.0009804	0.00017129	0.496372		R12996	8.24364e-05	7.05182e-05	0.000159999	8.94805e-05	0.543188
R01655	0.00108795	0.00111796	0.00105422	0.0009804	0.00017129	0.496931		R01054	0.00122359	0.0012356	0.00114617	8.94279e-05	0.543779
R04365	0.0002092	0.00017848	0.00023941	0.00031944	0.00017117	0.49749		R12896	0.00122359	0.0012356	0.00114617	8.94279e-05	0.54437
R01799	0.00109464	0.00112737	0.00104705	0.00100384	0.00017112	0.498049		R01773	0.00118722	0.00120108	0.0011118	8.92789e-05	0.54496
R03024	0.00025168	0.00021882	0.00028652	0.00035499	0.000171	0.498607		R01775	0.00118722	0.00120108	0.0011118	8.92789e-05	0.54555
R06983	4.1784e-05	2.1922e-05	7.2824e-05	0.00016134	0.00017046	0.499163		R01570	0.00069264	0.00067746	0.000766478	8.90185e-05	0.546138
R07105	0.00059189	0.00055617	0.00062676	0.00069163	0.00017033	0.499719		R04076	1.86933e-05	1.15986e-05	0.000100606	8.90077e-05	0.546727
R08281	0.00059189	0.00055617	0.00062676	0.00069163	0.00017033	0.500275		R01942	0.000879792	0.000893152	0.000804319	8.88322e-05	0.547314
R08306	0.00059189	0.00055617	0.00062676	0.00069163	0.00017033	0.500831		R06578	0.000879792	0.000893152	0.000804319	8.88322e-05	0.547901
R08310	0.00059189	0.00055617	0.00062676	0.00069163	0.00017033	0.501387		R02017	0.00114846	0.0011613	0.00107267	8.86282e-05	0.548487
R02735	0.00092945	0.00096366	0.00087742	0.00084565	0.00017003	0.501942		R02018	0.00114846	0.0011613	0.00107267	8.86282e-05	0.549073
R04805	0.00052571	0.00049068	0.00055854	0.00062782	0.00016997	0.502497		R02019	0.00114846	0.0011613	0.00107267	8.86282e-05	0.549659
R01688	0.00034388	0.0003753	0.00031722	0.00023202	0.00016993	0.503051		R02024	0.00114846	0.0011613	0.00107267	8.86282e-05	0.550244
R00078	0.00023656	0.00020323	0.00028133	0.00032834	0.00016988	0.503606		R02025	0.000573785	0.000560539	0.000648721	8.8182e-05	0.550827
R00491	0.00039158	0.00035825	0.00042075	0.00049891	0.00016982	0.50416		R07774	0.000369594	0.000382238	0.000294308	8.79301e-05	0.551408
R08365	0.00011531	8.748e-05	0.00015033	0.00022169	0.00016922	0.504713		R05181	0.000369812	0.000382007	0.000294205	8.78021e-05	0.551989
R00135	0.00024289	0.00020602	0.00030551	0.00031258	0.00016917	0.505265		R05810	0.000369812	0.000382007	0.000294205	8.78021e-05	0.552569
R00921	0.0010732	0.00110461	0.0010306	0.00097806	0.00016915	0.505817		R00134	0.000142	0.000156462	6.86836e-05	8.7778e-05	0.553149
R03508	0.00060505	0.00056752	0.00065287	0.00068789	0.00016818	0.506366		R01555	8.26001e-05	7.42916e-05	0.000161456	8.71639e-05	0.553725
R00297	0.00030269	0.00034006	0.00026015	0.00021462	0.00016799	0.506914		R10463	0.00127306	0.00128587	0.00119886	8.7016e-05	0.554301
R05032	0.00113452	0.0011662	0.00108852	0.00104429	0.0001679	0.507462		R01498	0.000305688	0.000292084	0.000379088	8.70042e-05	0.554876
R05662	0.00113452	0.0011662	0.00108852	0.00104429	0.0001679	0.50801		R05706	0.000830177	0.000814847	0.000901812	8.69645e-05	0.55545
R06173	0.00113452	0.0011662	0.00108852	0.00104429	0.0001679	0.508558		R01012	0.000297238	0.00028223	0.000369146	8.69153e-05	0.556025
R06174	0.00113452	0.0011662	0.00108852	0.00104429	0.0001679	0.509106		R03940	0.00124495	0.00125807	0.0011712	8.68698e-05	0.556599
R09838	0.00013106	0.00010755	0.0001382	0.00026792	0.00016751	0.509653		R04393	0.000247574	0.000234076	0.000320838	8.67623e-05	0.557173
R02528	0.00013841	0.00011288	0.00015501	0.00026336	0.00016708	0.510198		R00782	0.00126445	0.00127634	0.00119	8.63386e-05	0.557743
R04985	0.00023244	0.00020018	0.00026966	0.00033	0.00016704	0.510744		R03522	0.000345391	0.000330707	0.000416968	8.62608e-05	0.558313
R04986	0.00023244	0.00020018	0.00026966	0.00033	0.00016704	0.511289		R07002	0.000345391	0.000330707	0.000416968	8.62608e-05	0.558884
R09597	0.00110534	0.00113551	0.00106726	0.00100667	0.00016692	0.511834		R07003	0.000345391	0.000330707	0.000416968	8.62608e-05	0.559454
R09489	9.4789e-05	6.8317e-05	0.00012652	0.00020335	0.00016677	0.512378		R07004	0.000345391	0.000330707	0.000416968	8.62608e-05	0.560024
R01791	0.00050423	0.00053276	0.00048944	0.00038085	0.00016671	0.512922		R07023	0.000345391	0.000330707	0.000416968	8.62608e-05	0.560594
R07656	8.1485e-05	0.00013439	4.3655e-05	5.7629e-06	0.00016646	0.513466		R07024	0.000345391	0.000330707	0.000416968	8.62608e-05	0.561164
R01221	0.00058603	0.000553	0.00060956	0.00069522	0.00016575	0.514007		R07025	0.000345391	0.000330707	0.000416968	8.62608e-05	0.561734
R00966	0.00107313	0.0011044	0.00102827	0.00098361	0.00016565	0.514547		R07026	0.000345391	0.000330707	0.000416968	8.62608e-05	0.562305
R02325	0.0002132	0.00018099	0.00025319	0.00030662	0.00016561	0.515088		R07069	0.000345391	0.000330707	0.000416968	8.62608e-05	0.562875
R00952	0.0002971	0.00033192	0.0002651	0.00019926	0.00016466	0.515625		R07070	0.000345391	0.000330707	0.000416968	8.62608e-05	0.563445
R01135	0.00111288	0.00114225	0.00107583	0.00101526	0.00016404	0.516161		R07083	0.000345391	0.000330707	0.000416968	8.62608e-05	0.564015
R03083	0.00101485	0.00104349	0.0009846	0.00091015	0.0001636	0.516695		R07084	0.000345391	0.000330707	0.000416968	8.62608e-05	0.564585
R10140	0.00038674	0.00041702	0.00036873	0.00027177	0.00016326	0.517228		R07091	0.000345391	0.000330707	0.000416968	8.62608e-05	0.565155
R06447	0.00110372	0.00113342	0.0010636	0.00101135	0.00016218	0.517757		R07092	0.000345391	0.000330707	0.000416968	8.62608e-05	0.565726
R10147	0.00113552	0.00116503	0.0010949	0.00104448	0.00016117	0.518283		R07093	0.000345391	0.000330707	0.000416968	8.62608e-05	0.566296
R01090	0.00103182	0.00106015	0.0010002	0.00093075	0.00016101	0.518809		R07094	0.000345391	0.000330707	0.000416968	8.62608e-05	0.566866
R01214	0.00103182	0.00106015	0.0010002	0.00093075	0.00016101	0.519334		R07100	0.000345391	0.000330707	0.000416968	8.62608e-05	0.567436
R02199	0.00103182	0.00106015	0.0010002	0.00093075	0.00016101	0.51986		R07113	0.000345391	0.000330707	0.000416968	8.62608e-05	0.568006
R08622	0.00103182	0.00106015	0.0010002	0.00093075	0.00016101	0.520385		R07116	0.000345391	0.000330707	0.000416968	8.62608e-05	0.568576
R08626	0.00103182	0.00106015	0.0010002	0.00093075	0.00016101	0.520911		R08280	0.000345391	0.000330707	0.000416968	8.62608e-05	0.569147
R10991	0.00103182	0.00106015	0.0010002	0.00093075	0.00016101	0.521436		R09409	0.000345391	0.000330707	0.000416968	8.62608e-05	0.569717
R01253	6.642e-05	4.595e-05	8.0694e-05	0.00019247	0.00016079	0.521961		R11905	0.000345391	0.000330707	0.000416968	8.62608e-05	0.570287
R03350	0.00030849	0.00028082	0.00032178	0.00042808	0.00016055	0.522485		R01279	0.00039972	0.000415328	0.000329441	8.58866e-05	0.570855
R00022	0.00092058	0.00095104	0.00087862	0.00083256	0.00016044	0.523009		R03777	0.00039972	0.000415328	0.000329441	8.58866e-05	0.571422
R02738	0.00044076	0.00040672	0.00048251	0.00052525	0.00016028	0.523532		R03857	0.00039972	0.000415328	0.000329441	8.58866e-05	0.57199
R03066	0.00059972	0.0005646	0.00063968	0.00068484	0.00016019	0.524055		R03990	0.00039972	0.000415328	0.000329441	8.58866e-05	0.572558
R03067	0.00059972	0.0005646	0.00063968	0.00068484	0.00016019	0.524578		R04754	0.00039972	0.000415328	0.000329441	8.58866e-05	0.573125
R01404	0.00022977	0.00020756	0.00022772	0.00036565	0.00016014	0.5251		R00846	0.000146899	0.00013233	0.000218192	8.58623e-05	0.573693
R04430	0.00022977	0.00020756	0.00022772	0.00036565	0.00016014	0.525623		R00127	0.00121023	0.00122234	0.00113657	8.57768e-05	0.57426
R04725	0.00022977	0.00020756	0.00022772	0.00036565	0.00016014	0.526146		R01547	0.00121023	0.00122234	0.00113657	8.57768e-05	0.574827
R04956	0.00022977	0.00020756	0.00022772	0.00036565	0.00016014	0.526669		R11319	0.00121023	0.00122234	0.00113657	8.57768e-05	0.575394
R04959	0.00022977	0.00020756	0.00022772	0.00036565	0.00016014	0.527191		R08222	4.57588e-05	3.49781e-05	0.000120716	8.5738e-05	0.575961
R04962	0.00022977	0.00020756	0.00022772	0.00036565	0.00016014	0.527714		R08230	4.57588e-05	3.49781e-05	0.000120716	8.5738e-05	0.576527
R04967	0.00022977	0.00020756	0.00022772	0.00036565	0.00016014	0.528237		R03387	1.26563e-05	6.82088e-06	9.24988e-05	8.56779e-05	0.577094
R04970	0.00022977	0.00020756	0.00022772	0.00036565	0.00016014	0.528759		R03349	8.895e-05	0.000104742	1.91246e-05	8.56176e-05	0.577659
R02324	7.1688e-05	4.9622e-05	9.1859e-05	0.0001895	0.00016005	0.529282		R03662	0.00125233	0.00126439	0.00117883	8.55531e-05	0.578225
R08237	0.00106978	0.00109939	0.00102845	0.00098116	0.00015957	0.529803		R08218	0.00125233	0.00126439	0.00117883	8.55531e-05	0.57879
R08238	0.00106978	0.00109939	0.00102845	0.00098116	0.00015957	0.530324		R00256	0.00122165	0.0012338	0.00114826	8.5533e-05	0.579356
R08245	0.00106978	0.00109939	0.00102845	0.00098116	0.00015957	0.530844		R00575	0.00122165	0.0012338	0.00114826	8.5533e-05	0.579921
R00291	0.00112419	0.00115255	0.001088	0.00102923	0.00015951	0.531365		R10948	0.00122165	0.0012338	0.00114826	8.5533e-05	0.580486
R00259	0.00076975	0.00079386	0.0007695	0.00063466	0.00015945	0.531885		R10949	0.00122165	0.0012338	0.00114826	8.5533e-05	0.581052
R02984	0.00112288	0.00115105	0.00108725	0.00102756	0.00015913	0.532405		R09497	0.000316464	0.000303292	0.000388424	8.51321e-05	0.581615
R10118	0.0002081	0.00018552	0.00020864	0.00034406	0.00015907	0.532924		R02437	6.76023e-05	5.60295e-05	0.000141004	8.49741e-05	0.582176
R10122	0.0002081	0.00018552	0.00020864	0.00034406	0.00015907	0.533443		R00728	9.20341e-05	0.000108023	2.33869e-05	8.4636e-05	0.582736
R03460	0.00104543	0.00107454	0.0010075	0.00095342	0.00015905	0.533962		R01122	0.0011931	0.00120529	0.00112066	8.46315e-05	0.583295
R02124	0.00059987	0.00056635	0.0006309	0.00069433	0.00015901	0.534481		R00693	0.000193065	0.000179329	0.000263955	8.46256e-05	0.583854
R05199	0.00037362	0.00033732	0.00043508	0.00043446	0.0001586	0.534999		R09839	9.78497e-05	8.54394e-05	0.000170054	8.46142e-05	0.584414
R01168	0.00024063	0.00021114	0.00026663	0.00034374	0.00015859	0.535517		R00259	0.000357624	0.000344133	0.000428689	8.45559e-05	0.584973
R05626	0.00011324	8.5874e-05	0.00014933	0.00020816	0.00015838	0.536034		R00194	0.000892535	0.000903763	0.000819314	8.44494e-05	0.585531
R12807	0.00026907	0.00023946	0.00029523	0.0003708	0.0001575	0.536548		R01401	0.000892535	0.000903763	0.000819314	8.44494e-05	0.586089
R12862	0.00026907	0.00023946	0.00029523	0.0003708	0.0001575	0.537062		R03650	0.00121345	0.00122539	0.00114104	8.43508e-05	0.586646
R00137	0.00110341	0.00113244	0.00106234	0.00101618	0.00015734	0.537575		R03317	4.73617e-05	3.67879e-05	0.000120716	8.39283e-05	0.587201
R03005	0.00110341	0.00113244	0.00106234	0.00101618	0.00015734	0.538089		R01068	0.00116564	0.00117664	0.00109282	8.38205e-05	0.587755
R00816	4.8665e-05	2.851e-05	8.0682e-05	0.00015357	0.00015708	0.538602		R01070	0.00116564	0.00117664	0.00109282	8.38205e-05	0.588309
R04089	4.8665e-05	2.851e-05	8.0682e-05	0.00015357	0.00015708	0.539114		R01829	0.00116564	0.00117664	0.00109282	8.38205e-05	0.588863
R05295	4.8665e-05	2.851e-05	8.0682e-05	0.00015357	0.00015708	0.539627		R02568	0.00116564	0.00117664	0.00109282	8.38205e-05	0.589417
R05404	4.8665e-05	2.851e-05	8.0682e-05	0.00015357	0.00015708	0.54014		R01291	0.000893531	0.000904536	0.000820976	8.35603e-05	0.58997
R05406	4.8665e-05	2.851e-05	8.0682e-05	0.00015357	0.00015708	0.540653		R00371	0.000387501	0.000372872	0.000456322	8.34491e-05	0.590521
R07795	4.8665e-05	2.851e-05	8.0682e-05	0.00015357	0.00015708	0.541165		R09645	1.71049e-05	1.04766e-05	9.35267e-05	8.305e-05	0.59107
R00985	0.00068881	0.00065303	0.00073325	0.00076561	0.000157	0.541678		R02948	0.000357844	0.000344537	0.000427524	8.29874e-05	0.591619
R00986	0.00068881	0.00065303	0.00073325	0.00076561	0.000157	0.54219		R03313	0.000777862	0.000762905	0.000845801	8.28964e-05	0.592167
R02413	0.00105435	0.00108276	0.00101779	0.00096246	0.00015685	0.542702		R01433	0.000616493	0.000602108	0.000684967	8.28583e-05	0.592714
R12885	0.00105435	0.00108276	0.00101779	0.00096246	0.00015685	0.543214		R03504	0.000941991	0.000955232	0.000872604	8.26278e-05	0.59326
R06531	5.6069e-05	3.4537e-05	8.93e-05	0.00015766	0.00015635	0.543724		R00875	0.000172637	0.000161579	0.000243782	8.2203e-05	0.593804
R04109	0.00037903	0.00034655	0.0004156	0.00046527	0.0001553	0.544231		R09675	0.000470261	0.000456468	0.000538661	8.21929e-05	0.594347
R01071	0.00088618	0.00090429	0.00089434	0.00075731	0.00015515	0.544738		R11921	0.000250692	0.000262074	0.000179918	8.2156e-05	0.59489
R01859	0.00069706	0.00072098	0.00069287	0.00057022	0.00015495	0.545244		R01745	4.77694e-05	3.87259e-05	0.000120672	8.19457e-05	0.595432
R01520	0.00016099	0.00013224	0.00019472	0.00025339	0.00015488	0.545749		R01747	4.77694e-05	3.87259e-05	0.000120672	8.19457e-05	0.595973
R01521	0.00016099	0.00013224	0.00019472	0.00025339	0.00015488	0.546255		R08779	0.00025676	0.000266535	0.000184625	8.19093e-05	0.596515
R03351	0.00032051	0.00029128	0.00034307	0.00042348	0.00015475	0.54676		R09837	9.66995e-05	8.45859e-05	0.000166411	8.18247e-05	0.597056
R11396	0.00032051	0.00029128	0.00034307	0.00042348	0.00015475	0.547265		R01353	0.00126579	0.00127697	0.0011953	8.16619e-05	0.597595
R00341	0.0007424	0.00077177	0.00070642	0.00065334	0.00015441	0.547769		R10146	0.000109051	0.000124302	4.28489e-05	8.14527e-05	0.598134
R01174	0.00032977	0.00036468	0.00028175	0.00025839	0.00015432	0.548272		R03243	0.000739821	0.000724531	0.000805566	8.10352e-05	0.598669
R06703	0.00023641	0.00026717	0.00021177	0.00013768	0.00015413	0.548776		R12194	9.42582e-05	0.000109565	2.85406e-05	8.10241e-05	0.599205
R06713	0.00023641	0.00026717	0.00021177	0.00013768	0.00015413	0.549279		R08503	0.000111998	9.92545e-05	0.00018003	8.07752e-05	0.599739
R00691	0.00103357	0.00105943	0.00100814	0.00093113	0.00015372	0.54978		R03122	0.000288851	0.00027637	0.000357105	8.07345e-05	0.600272
R01373	0.00103357	0.00105943	0.00100814	0.00093113	0.00015372	0.550282		R08603	0.00011225	9.9579e-05	0.00018003	8.04507e-05	0.600804
R05661	0.00011294	8.3169e-05	0.00016787	0.00018183	0.00015359	0.550783		R01066	0.00112442	0.00113718	0.00105689	8.02922e-05	0.601335
R02539	0.00056097	0.00058868	0.00053679	0.00046009	0.00015277	0.551282		R08856	0.00086529	0.000849953	0.000930129	8.01765e-05	0.601865
R08856	0.00052461	0.00050125	0.0005193	0.00064799	0.00015204	0.551778		R10137	0.00086529	0.000849953	0.000930129	8.01765e-05	0.602395
R10137	0.00052461	0.00050125	0.0005193	0.00064799	0.00015204	0.552275		R12075	0.00086529	0.000849953	0.000930129	8.01765e-05	0.602925
R12075	0.00052461	0.00050125	0.0005193	0.00064799	0.00015204	0.552771		R12859	0.00086529	0.000849953	0.000930129	8.01765e-05	0.603455
R12859	0.00052461	0.00050125	0.0005193	0.00064799	0.00015204	0.553267		R00199	0.000505047	0.000519037	0.000438927	8.01102e-05	0.603984
R00191	0.00028871	0.00025986	0.00031259	0.00038796	0.00015196	0.553763		R01253	6.91271e-05	5.82104e-05	0.000138288	8.00772e-05	0.604514
R10390	0.00016371	0.00019878	0.000139	7.1666e-05	0.00015183	0.554259		R02030	9.62461e-05	8.48339e-05	0.000164854	8.00206e-05	0.605042
R02101	0.00107205	0.00109899	0.00103731	0.00098205	0.00015168	0.554754		R05661	0.000112614	0.000100035	0.00018003	7.99942e-05	0.605571
R01728	0.00090356	0.00092964	0.00087819	0.00080355	0.00015147	0.555248		R00955	0.00078582	0.000770968	0.000850889	7.99208e-05	0.606099
R00416	0.00098736	0.00101603	0.00094576	0.00090617	0.00015145	0.555743		R01560	0.00101806	0.00102965	0.000949797	7.98534e-05	0.606627
R00424	0.00062026	0.00058563	0.00066499	0.00069152	0.00015062	0.556234		R00344	0.000663468	0.000675653	0.000595828	7.9825e-05	0.607155
R00428	0.00062026	0.00058563	0.00066499	0.00069152	0.00015062	0.556726		R00245	6.93463e-05	5.84688e-05	0.000138288	7.98189e-05	0.607682
R04639	0.00062026	0.00058563	0.00066499	0.00069152	0.00015062	0.557218		R00707	6.93463e-05	5.84688e-05	0.000138288	7.98189e-05	0.60821
R05046	0.00062026	0.00058563	0.00066499	0.00069152	0.00015062	0.557709		R00708	6.93463e-05	5.84688e-05	0.000138288	7.98189e-05	0.608738
R05048	0.00062026	0.00058563	0.00066499	0.00069152	0.00015062	0.558201		R04444	6.93463e-05	5.84688e-05	0.000138288	7.98189e-05	0.609265
R07824	0.00018337	0.0001558	0.00020965	0.00027996	0.00015043	0.558692		R04445	6.93463e-05	5.84688e-05	0.000138288	7.98189e-05	0.609793
R07825	0.00018337	0.0001558	0.00020965	0.00027996	0.00015043	0.559183		R05051	6.93463e-05	5.84688e-05	0.000138288	7.98189e-05	0.61032
R10905	0.00018337	0.0001558	0.00020965	0.00027996	0.00015043	0.559674		R00461	9.76318e-05	0.000111471	3.17504e-05	7.97207e-05	0.610847
R02029	0.00037314	0.000348	0.00037654	0.00049502	0.00015042	0.560165		R01579	0.000115634	0.000104849	0.000184441	7.95928e-05	0.611373
R01602	0.0009685	0.00099368	0.00094362	0.00086834	0.00015022	0.560655		R00674	0.000968562	0.000981446	0.000902065	7.93815e-05	0.611898
R10619	0.0009685	0.00099368	0.00094362	0.00086834	0.00015022	0.561145		R02340	0.000968562	0.000981446	0.000902065	7.93815e-05	0.612423
R04325	0.00100837	0.00103329	0.00098579	0.00090593	0.00014994	0.561635		R02722	0.000968562	0.000981446	0.000902065	7.93815e-05	0.612948
R04326	0.00100837	0.00103329	0.00098579	0.00090593	0.00014994	0.562124		R00216	0.000278196	0.000290176	0.000210866	7.93097e-05	0.613472
R03391	0.00023145	0.00024307	0.00025358	0.00011585	0.00014935	0.562612		R03187	0.000287423	0.000274042	0.000352812	7.87702e-05	0.613992
R03392	0.00023145	0.00024307	0.00025358	0.00011585	0.00014935	0.563099		R00189	0.000714243	0.000700913	0.000779631	7.87175e-05	0.614513
R03244	0.00013636	0.00010883	0.0001742	0.00022033	0.00014933	0.563587		R05146	0.000674656	0.000687252	0.000608897	7.83543e-05	0.615031
R00161	0.00110393	0.0011309	0.00106653	0.00101902	0.00014927	0.564074		R12193	0.000674656	0.000687252	0.000608897	7.83543e-05	0.615548
R03035	0.00108271	0.00111062	0.00104126	0.00100307	0.000149	0.56456		R01790	0.000175438	0.000186244	0.000107982	7.82623e-05	0.616066
R05332	0.00098062	0.00100775	0.00094433	0.0008956	0.00014844	0.565045		R03269	0.00113806	0.00114941	0.00107122	7.81911e-05	0.616583
R01132	0.00107972	0.00110671	0.00104087	0.00099772	0.00014785	0.565527		R01374	0.000327177	0.000313684	0.000391721	7.80369e-05	0.617098
R00256	0.00112726	0.00115125	0.00110379	0.00102689	0.00014784	0.56601		R09493	0.000327177	0.000313684	0.000391721	7.80369e-05	0.617614
R10867	0.00023407	0.00020309	0.0002779	0.00030618	0.00014692	0.566489		R00260	0.00127965	0.00129016	0.0012125	7.76651e-05	0.618128
R00919	1.9325e-05	7.9781e-06	3.1919e-05	0.00014224	0.00014685	0.566969		R00196	5.79654e-05	4.76042e-05	0.000124885	7.72807e-05	0.618638
R00203	4.8665e-05	3.1272e-05	6.0035e-05	0.00016592	0.00014602	0.567445		R05692	0.000182981	0.000170333	0.000247567	7.72341e-05	0.619149
R01333	4.8665e-05	3.1272e-05	6.0035e-05	0.00016592	0.00014602	0.567922		R03948	0.000345842	0.000356375	0.000279339	7.7036e-05	0.619658
R06974	0.00017191	0.00015094	0.00017389	0.00029493	0.00014596	0.568398		R05808	0.000345842	0.000356375	0.000279339	7.7036e-05	0.620167
R00549	0.00110109	0.00112708	0.00106565	0.00101678	0.00014573	0.568874		R00339	0.000190348	0.000178489	0.000255406	7.69163e-05	0.620676
R02855	0.00018565	0.00015897	0.00020945	0.00028071	0.00014555	0.569349		R02971	0.00125311	0.00126349	0.0011866	7.68887e-05	0.621184
R02946	0.00018565	0.00015897	0.00020945	0.00028071	0.00014555	0.569824		R03018	0.00125311	0.00126349	0.0011866	7.68887e-05	0.621692
R02649	0.00092952	0.00094754	0.00093379	0.00080688	0.00014494	0.570297		R04391	0.00125311	0.00126349	0.0011866	7.68887e-05	0.6222
R01055	0.00017371	0.0002086	0.00013293	0.0001047	0.00014468	0.57077		R10867	9.11746e-05	7.99024e-05	0.000156768	7.68652e-05	0.622708
R11580	0.00048556	0.00050382	0.0004956	0.00036922	0.00014465	0.571242		R00942	0.00121388	0.00122514	0.00114838	7.67584e-05	0.623216
R00245	0.0001135	9.105e-05	0.0001283	0.00022045	0.00014419	0.571712		R02237	0.00121388	0.00122514	0.00114838	7.67584e-05	0.623723
R00707	0.0001135	9.105e-05	0.0001283	0.00022045	0.00014419	0.572183		R04241	0.00121388	0.00122514	0.00114838	7.67584e-05	0.62423
R00708	0.0001135	9.105e-05	0.0001283	0.00022045	0.00014419	0.572654		R01183	0.000261892	0.000248113	0.000324851	7.67379e-05	0.624738
R04444	0.0001135	9.105e-05	0.0001283	0.00022045	0.00014419	0.573124		R09951	0.000261892	0.000248113	0.000324851	7.67379e-05	0.625245
R04445	0.0001135	9.105e-05	0.0001283	0.00022045	0.00014419	0.573595		R11170	0.000478868	0.000466425	0.000542928	7.65027e-05	0.625751
R05051	0.0001135	9.105e-05	0.0001283	0.00022045	0.00014419	0.574066		R11172	0.000478868	0.000466425	0.000542928	7.65027e-05	0.626256
R01658	0.00108794	0.00111335	0.00105435	0.00100322	0.00014372	0.574535		R10095	0.00014343	0.000153788	7.7895e-05	7.58929e-05	0.626758
R02003	0.00108794	0.00111335	0.00105435	0.00100322	0.00014372	0.575004		R00203	5.95099e-05	5.00112e-05	0.000125719	7.57082e-05	0.627258
R03231	0.00028712	0.00025873	0.00031509	0.00037411	0.00014334	0.575472		R01333	5.95099e-05	5.00112e-05	0.000125719	7.57082e-05	0.627759
R00897	0.00102863	0.00105577	0.00098643	0.00095478	0.00014318	0.575939		R01446	5.95099e-05	5.00112e-05	0.000125719	7.57082e-05	0.628259
R03601	0.00102863	0.00105577	0.00098643	0.00095478	0.00014318	0.576406		R04109	0.000490824	0.00050326	0.000427614	7.56467e-05	0.628759
R07274	0.00102863	0.00105577	0.00098643	0.00095478	0.00014318	0.576874		R04988	0.00011264	0.000101626	0.000176935	7.53093e-05	0.629257
R00199	0.00023191	0.00020581	0.00025012	0.00033024	0.00014263	0.577339		R08769	0.00011264	0.000101626	0.000176935	7.53093e-05	0.629755
R10703	0.00036026	0.00035934	0.00040627	0.00026457	0.00014263	0.577805		R12657	0.00011264	0.000101626	0.000176935	7.53093e-05	0.630252
R00679	0.00027365	0.00030263	0.0002512	0.00018262	0.00014245	0.57827		R01878	0.000990606	0.0010011	0.000925929	7.5174e-05	0.630749
R10797	0.00011823	0.00015166	9.5959e-05	3.1541e-05	0.00014239	0.578734		R02485	0.000990606	0.0010011	0.000925929	7.5174e-05	0.631246
R01274	0.00033925	0.00031378	0.00034943	0.00044577	0.00014217	0.579199		R08221	0.000990606	0.0010011	0.000925929	7.5174e-05	0.631743
R03269	0.00087754	0.00084297	0.00092442	0.00093779	0.0001417	0.579661		R02733	0.000334254	0.00032207	0.000397208	7.51387e-05	0.63224
R01714	0.00100598	0.00103091	0.0009753	0.00092002	0.00014157	0.580123		R00673	0.000137084	0.000149831	7.49811e-05	7.48499e-05	0.632734
R05607	0.00012495	0.00010462	0.00012825	0.00024274	0.00014141	0.580585		R00182	0.000841561	0.000827644	0.000902472	7.48277e-05	0.633229
R01446	5.1335e-05	3.4368e-05	6.0035e-05	0.00016696	0.00014129	0.581046		R00610	9.57295e-05	0.000108169	3.36548e-05	7.45145e-05	0.633722
R00693	0.00012157	9.7903e-05	0.00014129	0.00021945	0.00014127	0.581507		R12967	9.57295e-05	0.000108169	3.36548e-05	7.45145e-05	0.634214
R02637	0.00010213	7.5986e-05	0.00014587	0.00017348	0.00014124	0.581968		R02921	0.000200768	0.000212674	0.000138254	7.442e-05	0.634706
R02639	0.00010213	7.5986e-05	0.00014587	0.00017348	0.00014124	0.582429		R01528	0.000641948	0.00062838	0.000702678	7.42977e-05	0.635197
R01056	0.00107658	0.00110129	0.00104391	0.00099273	0.00014123	0.58289		R10221	0.000641948	0.00062838	0.000702678	7.42977e-05	0.635688
R02556	0.0003223	0.00029122	0.00036461	0.00039005	0.00014115	0.583351		R02333	0.000611144	0.000621303	0.000547203	7.41005e-05	0.636178
R02670	0.00017887	0.00015456	0.00019527	0.00027923	0.00014108	0.583811		R01676	0.000399977	0.000387837	0.000461673	7.3836e-05	0.636666
R01878	0.00089281	0.00092037	0.00084923	0.00082289	0.00014107	0.584272		R08034	0.000412066	0.000424814	0.00035102	7.37934e-05	0.637154
R02485	0.00089281	0.00092037	0.00084923	0.00082289	0.00014107	0.584732		R00590	0.00122283	0.00123303	0.00115932	7.37138e-05	0.637641
R08221	0.00089281	0.00092037	0.00084923	0.00082289	0.00014107	0.585193		R00891	4.06215e-05	3.22421e-05	0.000105747	7.35048e-05	0.638127
R01215	0.00033682	0.00031002	0.00035695	0.00043095	0.00014106	0.585653		R01290	4.06215e-05	3.22421e-05	0.000105747	7.35048e-05	0.638613
R00112	6.0114e-05	4.2712e-05	6.7101e-05	0.00017676	0.00014103	0.586113		R04942	4.06215e-05	3.22421e-05	0.000105747	7.35048e-05	0.639099
R01175	0.00063911	0.00066477	0.000613	0.00054996	0.00014092	0.586573		R10633	0.000939421	0.000950188	0.000876689	7.34987e-05	0.639584
R04751	0.00063911	0.00066477	0.000613	0.00054996	0.00014092	0.587033		R10634	0.000939421	0.000950188	0.000876689	7.34987e-05	0.64007
R00009	0.00017792	0.00015367	0.00019437	0.00027795	0.00014072	0.587493		R02540	0.000265301	0.000253203	0.000326496	7.32929e-05	0.640555
R02376	7.3972e-05	5.2432e-05	9.8303e-05	0.00016866	0.00014055	0.587951		R03096	0.000265301	0.000253203	0.000326496	7.32929e-05	0.641039
R03940	0.0011096	0.00113495	0.00107197	0.00103232	0.00014027	0.588409		R03180	0.000265301	0.000253203	0.000326496	7.32929e-05	0.641523
R01152	0.00036909	0.00039714	0.00033876	0.00028744	0.00014002	0.588866		R03909	0.000265301	0.000253203	0.000326496	7.32929e-05	0.642008
R01917	3.903e-05	2.3531e-05	4.9257e-05	0.00015312	0.00013981	0.589322		R05551	0.000265301	0.000253203	0.000326496	7.32929e-05	0.642492
R01918	3.903e-05	2.3531e-05	4.9257e-05	0.00015312	0.00013981	0.589779		R05590	0.000265301	0.000253203	0.000326496	7.32929e-05	0.642977
R02167	0.00020411	0.00017758	0.00022948	0.000292	0.00013979	0.590235		R08572	0.000639763	0.000626619	0.000699896	7.3277e-05	0.643461
R12897	0.00062563	0.00059356	0.00066745	0.00069153	0.00013979	0.590691		R02301	0.00121647	0.00122674	0.0011535	7.32417e-05	0.643945
R04640	0.00082794	0.00084449	0.00083436	0.00071163	0.00013928	0.591146		R02855	0.000256025	0.000245027	0.00031812	7.30927e-05	0.644428
R00575	0.00112221	0.00114396	0.00110311	0.0010239	0.00013917	0.5916		R02946	0.000256025	0.000245027	0.00031812	7.30927e-05	0.644912
R10948	0.00112221	0.00114396	0.00110311	0.0010239	0.00013917	0.592054		R00894	0.000568322	0.000555625	0.000628644	7.30186e-05	0.645394
R10949	0.00112221	0.00114396	0.00110311	0.0010239	0.00013917	0.592509		R00212	0.00111527	0.00112451	0.0010516	7.29097e-05	0.645876
R00087	0.00010049	7.8094e-05	0.00011947	0.00019815	0.00013904	0.592963		R06987	0.00111527	0.00112451	0.0010516	7.29097e-05	0.646358
R00287	0.00010049	7.8094e-05	0.00011947	0.00019815	0.00013904	0.593416		R00747	1.09116e-05	5.77609e-06	7.84167e-05	7.26406e-05	0.646838
R00426	0.00010049	7.8094e-05	0.00011947	0.00019815	0.00013904	0.59387		R00036	0.000465316	0.000477262	0.000404756	7.2506e-05	0.647317
R03036	0.00010049	7.8094e-05	0.00011947	0.00019815	0.00013904	0.594324		R07671	0.000551045	0.000538191	0.000610655	7.24642e-05	0.647796
R00104	0.0010893	0.00111298	0.00105993	0.0010035	0.00013885	0.594777		R07764	0.00110066	0.00111115	0.00103882	7.23275e-05	0.648274
R07659	8.7132e-05	6.5497e-05	0.00010542	0.00018578	0.00013857	0.59523		R01799	0.00121869	0.00122862	0.00115641	7.22093e-05	0.648752
R04858	0.00077743	0.00080419	0.00073879	0.00070485	0.00013798	0.59568		R03024	0.000500273	0.000487767	0.00055994	7.21723e-05	0.649229
R01401	0.00085263	0.00087536	0.00083313	0.00075692	0.00013794	0.59613		R00959	0.00124807	0.00125831	0.00118675	7.15625e-05	0.649702
R00832	3.0881e-05	1.6862e-05	4.1289e-05	0.00014387	0.00013741	0.596579		R08639	0.00124807	0.00125831	0.00118675	7.15625e-05	0.650175
R04594	0.00059946	0.00062576	0.00056772	0.00052029	0.00013721	0.597027		R08125	1.14949e-05	6.44562e-06	7.77892e-05	7.13436e-05	0.650646
R11173	0.00059946	0.00062576	0.00056772	0.00052029	0.00013721	0.597474		R03191	0.00122969	0.00123969	0.00116847	7.12155e-05	0.651117
R03459	0.00050105	0.00047101	0.00053409	0.00057509	0.00013712	0.597922		R03192	0.00122969	0.00123969	0.00116847	7.12155e-05	0.651588
R10223	0.00109786	0.00112096	0.001069	0.00101299	0.00013682	0.598369		R07765	0.00109959	0.00110926	0.00103814	7.11135e-05	0.652058
R07234	0.00107783	0.00110457	0.00103091	0.00101475	0.00013674	0.598815		R03576	2.94036e-05	2.17285e-05	9.2824e-05	7.10954e-05	0.652528
R00371	0.00027701	0.00025163	0.00029387	0.00037143	0.00013665	0.599261		R11945	0.000630691	0.000641886	0.000570792	7.10938e-05	0.652998
R04018	0.00043358	0.00045955	0.00040614	0.00035063	0.00013636	0.599706		R02780	0.00047452	0.000482653	0.000411643	7.10095e-05	0.653467
R06147	0.00043358	0.00045955	0.00040614	0.00035063	0.00013636	0.600151		R00661	0.000123422	0.000134785	6.40946e-05	7.06906e-05	0.653934
R01976	0.00048776	0.00051472	0.00045259	0.00041381	0.00013608	0.600595		R01001	0.000369734	0.000358462	0.000428971	7.05092e-05	0.6544
R05576	0.00048776	0.00051472	0.00045259	0.00041381	0.00013608	0.601039		R04930	0.000369734	0.000358462	0.000428971	7.05092e-05	0.654866
R01074	0.00106433	0.00108922	0.00102674	0.00099074	0.00013607	0.601484		R09366	0.000369734	0.000358462	0.000428971	7.05092e-05	0.655332
R05145	0.00106433	0.00108922	0.00102674	0.00099074	0.00013607	0.601928		R01939	0.000465443	0.0004742	0.000403744	7.04553e-05	0.655798
R02164	0.0007521	0.0007219	0.00078037	0.00082961	0.00013598	0.602372		R12425	9.04844e-05	8.0168e-05	0.000150453	7.02851e-05	0.656263
R00194	0.00085144	0.00087355	0.00083282	0.00075692	0.00013524	0.602813		R12432	9.04844e-05	8.0168e-05	0.000150453	7.02851e-05	0.656727
R02026	0.00103111	0.00105147	0.00101988	0.00092757	0.00013513	0.603254		R00842	0.00123935	0.00124916	0.00117932	6.9843e-05	0.657189
R01197	0.00043539	0.00046061	0.00041178	0.00034912	0.0001351	0.603695		R00844	0.00123935	0.00124916	0.00117932	6.9843e-05	0.657651
R03822	3.4176e-05	2.0201e-05	4.1596e-05	0.00014766	0.00013488	0.604135		R00010	3.98305e-05	3.08803e-05	0.000100441	6.95602e-05	0.65811
R08350	3.4176e-05	2.0201e-05	4.1596e-05	0.00014766	0.00013488	0.604575		R02296	0.000655977	0.000643931	0.000713373	6.94422e-05	0.658569
R08351	3.4176e-05	2.0201e-05	4.1596e-05	0.00014766	0.00013488	0.605016		R02549	0.000636356	0.000647727	0.000578491	6.92363e-05	0.659027
R08352	3.4176e-05	2.0201e-05	4.1596e-05	0.00014766	0.00013488	0.605456		R04208	0.00115712	0.0011667	0.00109788	6.8811e-05	0.659482
R08353	3.4176e-05	2.0201e-05	4.1596e-05	0.00014766	0.00013488	0.605896		R01902	0.000193912	0.000180934	0.000249703	6.87689e-05	0.659936
R08354	3.4176e-05	2.0201e-05	4.1596e-05	0.00014766	0.00013488	0.606336		R03014	0.000193912	0.000180934	0.000249703	6.87689e-05	0.660391
R08355	3.4176e-05	2.0201e-05	4.1596e-05	0.00014766	0.00013488	0.606777		R04031	0.000393992	0.000381477	0.000450121	6.86438e-05	0.660845
R05645	0.00039092	0.00036252	0.00041812	0.00047	0.00013468	0.607216		R03033	5.31332e-05	4.41947e-05	0.000112685	6.84899e-05	0.661297
R09768	0.00039092	0.00036252	0.00041812	0.00047	0.00013468	0.607656		R00261	0.000186284	0.000173983	0.000242288	6.83053e-05	0.661749
R09769	0.00039092	0.00036252	0.00041812	0.00047	0.00013468	0.608095		R01682	0.000186284	0.000173983	0.000242288	6.83053e-05	0.6622
R04467	0.00013113	0.00010567	0.0001642	0.00020704	0.00013444	0.608534		R02466	0.000186284	0.000173983	0.000242288	6.83053e-05	0.662652
R06398	2.6479e-05	1.2681e-05	4.3447e-05	0.00013014	0.00013442	0.608973		R00988	0.000301672	0.000311688	0.000243398	6.82897e-05	0.663103
R09385	2.6479e-05	1.2681e-05	4.3447e-05	0.00013014	0.00013442	0.609412		R01959	0.000301672	0.000311688	0.000243398	6.82897e-05	0.663554
R09389	2.6479e-05	1.2681e-05	4.3447e-05	0.00013014	0.00013442	0.609851		R04911	0.000301672	0.000311688	0.000243398	6.82897e-05	0.664006
R09393	2.6479e-05	1.2681e-05	4.3447e-05	0.00013014	0.00013442	0.610289		R00552	0.000310133	0.000299097	0.000367217	6.81198e-05	0.664456
R00713	9.8592e-05	7.8731e-05	0.00010943	0.00020164	0.00013374	0.610726		R10460	0.000386379	0.000395551	0.000327529	6.80219e-05	0.664906
R00714	9.8592e-05	7.8731e-05	0.00010943	0.00020164	0.00013374	0.611162		R02472	0.000597346	0.000586346	0.000654215	6.78696e-05	0.665354
R05180	0.00047504	0.00049266	0.00048255	0.0003665	0.00013367	0.611599		R08944	3.97826e-05	3.0595e-05	9.84449e-05	6.78499e-05	0.665803
R05809	0.00047504	0.00049266	0.00048255	0.0003665	0.00013367	0.612035		R09767	6.13331e-05	7.50744e-05	7.25365e-06	6.78207e-05	0.666251
R00944	9.1365e-05	7.2147e-05	0.00010044	0.00019644	0.00013337	0.61247		R07263	0.000423774	0.000411873	0.000479612	6.77389e-05	0.666699
R02570	8.2649e-05	6.2006e-05	0.00010139	0.00017662	0.00013336	0.612906		R01762	0.000173241	0.000161264	0.00022871	6.7446e-05	0.667145
R02571	8.2649e-05	6.2006e-05	0.00010139	0.00017662	0.00013336	0.613341		R01557	0.000135334	0.000124174	0.000191497	6.73224e-05	0.66759
R04035	0.00082891	0.00083651	0.00085018	0.00072445	0.00013333	0.613776		R01074	0.0011146	0.00112365	0.0010564	6.72495e-05	0.668034
R00355	0.00101578	0.0010413	0.00097385	0.00095012	0.00013312	0.614211		R05145	0.0011146	0.00112365	0.0010564	6.72495e-05	0.668479
R00896	0.00101578	0.0010413	0.00097385	0.00095012	0.00013312	0.614645		R04859	0.00118829	0.0011973	0.00113037	6.69389e-05	0.668921
R02433	0.00101578	0.0010413	0.00097385	0.00095012	0.00013312	0.61508		R02426	9.77541e-05	0.000109792	4.28879e-05	6.6904e-05	0.669363
R02619	0.00101578	0.0010413	0.00097385	0.00095012	0.00013312	0.615514		R07157	0.000302058	0.000311819	0.000245109	6.67106e-05	0.669804
R05052	0.00101578	0.0010413	0.00097385	0.00095012	0.00013312	0.615948		R08555	0.000408591	0.000396267	0.000462879	6.66122e-05	0.670245
R03015	0.00047947	0.00049022	0.00049865	0.00037636	0.00013303	0.616383		R02596	0.000222198	0.000212899	0.000279454	6.65551e-05	0.670684
R08060	0.00047947	0.00049022	0.00049865	0.00037636	0.00013303	0.616817		R03919	0.000222198	0.000212899	0.000279454	6.65551e-05	0.671124
R11743	0.00047947	0.00049022	0.00049865	0.00037636	0.00013303	0.617251		R04007	0.000222198	0.000212899	0.000279454	6.65551e-05	0.671564
R09995	0.00038798	0.00038819	0.00042736	0.00029465	0.00013291	0.617685		R07443	0.000222198	0.000212899	0.000279454	6.65551e-05	0.672004
R01481	0.00023851	0.00026362	0.00023406	0.00013521	0.00013286	0.618119		R01993	0.00124749	0.0012573	0.00119081	6.64898e-05	0.672444
R05231	0.00023851	0.00026362	0.00023406	0.00013521	0.00013286	0.618552		R09394	0.000611075	0.000621952	0.00055555	6.64023e-05	0.672883
R00410	0.00024845	0.00027563	0.00022339	0.00016794	0.00013275	0.618986		R02108	0.000592031	0.000579692	0.000645195	6.55033e-05	0.673316
R03191	0.0010761	0.00109994	0.00104045	0.001003	0.00013259	0.619418		R05030	0.000561613	0.000551866	0.000617311	6.54453e-05	0.673748
R03192	0.0010761	0.00109994	0.00104045	0.001003	0.00013259	0.619851		R03194	0.000534867	0.000545164	0.000480452	6.4712e-05	0.674176
R03187	0.00021459	0.00018516	0.00026185	0.00027038	0.00013248	0.620284		R01248	0.000796078	0.000783343	0.000847978	6.46347e-05	0.674603
R02377	0.00022796	0.00019845	0.00027435	0.00028436	0.0001323	0.620715		R01251	0.000796078	0.000783343	0.000847978	6.46347e-05	0.67503
R11261	0.00038116	0.0003786	0.00042438	0.00029465	0.00013228	0.621147		R03291	0.000796078	0.000783343	0.000847978	6.46347e-05	0.675457
R10146	0.00026007	0.00024592	0.0003173	0.00019926	0.00013219	0.621579		R03293	0.000796078	0.000783343	0.000847978	6.46347e-05	0.675885
R09735	0.00039648	0.00036808	0.00042699	0.00046952	0.00013195	0.622009		R01856	0.000781274	0.00079027	0.000725656	6.4614e-05	0.676312
R02272	0.0003971	0.00036983	0.00042152	0.0004765	0.00013109	0.622437		R02749	0.000700544	0.0006901	0.00075449	6.43907e-05	0.676737
R00251	0.0002182	0.00019346	0.00023876	0.00030286	0.00012996	0.622861		R00897	0.000976044	0.000985515	0.000921176	6.43383e-05	0.677163
R04208	0.00106815	0.00108938	0.00104444	0.00098315	0.00012993	0.623285		R03601	0.000976044	0.000985515	0.000921176	6.43383e-05	0.677588
R00277	8.3539e-05	6.4025e-05	9.7313e-05	0.0001799	0.00012965	0.623709		R07274	0.000976044	0.000985515	0.000921176	6.43383e-05	0.678013
R00278	8.3539e-05	6.4025e-05	9.7313e-05	0.0001799	0.00012965	0.624132		R03371	0.000135087	0.0001431	7.88403e-05	6.42595e-05	0.678438
R01710	8.3539e-05	6.4025e-05	9.7313e-05	0.0001799	0.00012965	0.624555		R00416	0.0011565	0.00116602	0.00110181	6.42142e-05	0.678862
R01711	8.3539e-05	6.4025e-05	9.7313e-05	0.0001799	0.00012965	0.624978		R01255	0.000117678	0.000128026	6.38153e-05	6.42111e-05	0.679287
R08836	2.7329e-05	1.3737e-05	4.1509e-05	0.00012912	0.00012956	0.625401		R01666	0.000101527	0.000109918	4.57519e-05	6.41658e-05	0.679711
R00405	0.00012874	0.00010692	0.00014375	0.00022109	0.00012918	0.625823		R02262	0.000230558	0.000220205	0.000284054	6.38492e-05	0.680133
R02404	0.00012874	0.00010692	0.00014375	0.00022109	0.00012918	0.626244		R12696	0.000230558	0.000220205	0.000284054	6.38492e-05	0.680555
R02423	0.00011268	8.7291e-05	0.00015641	0.00017263	0.00012906	0.626666		R01121	0.000426002	0.000416001	0.000479789	6.37882e-05	0.680977
R11204	2.0388e-05	9.9975e-06	2.584e-05	0.00013354	0.00012899	0.627087		R00505	0.000598438	0.000610386	0.000546612	6.37732e-05	0.681398
R11205	2.0388e-05	9.9975e-06	2.584e-05	0.00013354	0.00012899	0.627508		R09009	0.000598438	0.000610386	0.000546612	6.37732e-05	0.68182
R06941	0.00048955	0.00051513	0.00045418	0.00042165	0.00012885	0.627928		R01644	9.40177e-05	8.45618e-05	0.000148327	6.37653e-05	0.682241
R01724	0.00102063	0.00104088	0.00100182	0.0009309	0.00012879	0.628349		R00513	0.000921577	0.000929746	0.000866001	6.37445e-05	0.682662
R04286	0.00042677	0.00039793	0.00046153	0.00049189	0.00012873	0.628769		R00517	0.000921577	0.000929746	0.000866001	6.37445e-05	0.683084
R09959	0.00042677	0.00039793	0.00046153	0.00049189	0.00012873	0.629189		R00964	0.000921577	0.000929746	0.000866001	6.37445e-05	0.683505
R00833	0.00020299	0.00018026	0.00021771	0.00029419	0.00012864	0.629609		R00968	0.000921577	0.000929746	0.000866001	6.37445e-05	0.683926
R04037	0.00081431	0.00082105	0.00083532	0.00071398	0.00012808	0.630027		R08232	0.000921577	0.000929746	0.000866001	6.37445e-05	0.684348
R00715	0.00045593	0.00047765	0.00044746	0.00035816	0.00012797	0.630445		R00243	0.000367763	0.000375713	0.000311996	6.37167e-05	0.684769
R10407	8.2072e-05	6.106e-05	0.00010506	0.00016591	0.00012784	0.630862		R05177	0.000307343	0.000315947	0.000252587	6.33599e-05	0.685188
R04558	0.00088685	0.0008971	0.00090059	0.00078303	0.00012782	0.631279		R05814	0.000307343	0.000315947	0.000252587	6.33599e-05	0.685607
R02401	9.788e-05	7.8538e-05	0.00010877	0.00019523	0.00012758	0.631696		R05332	0.00115577	0.0011651	0.00110181	6.32921e-05	0.686025
R00582	0.00052044	0.00054756	0.00047772	0.00046273	0.00012756	0.632112		R02423	2.07054e-05	1.51602e-05	7.81677e-05	6.30075e-05	0.686441
R07280	0.00110079	0.00112184	0.0010746	0.00102084	0.00012719	0.632527		R02269	0.000204616	0.000194643	0.00025749	6.28465e-05	0.686857
R02262	0.00053338	0.000555	0.00051755	0.00044366	0.00012718	0.632942		R03055	0.000204616	0.000194643	0.00025749	6.28465e-05	0.687272
R12696	0.00053338	0.000555	0.00051755	0.00044366	0.00012718	0.633357		R08227	0.000204616	0.000194643	0.00025749	6.28465e-05	0.687688
R01800	0.00048348	0.00045978	0.00049057	0.00057964	0.00012695	0.633772		R00956	8.15525e-05	9.21251e-05	2.92993e-05	6.28258e-05	0.688103
R10463	0.00108978	0.00111147	0.00106018	0.00101413	0.00012694	0.634186		R06613	9.82688e-05	0.000107154	4.44052e-05	6.27486e-05	0.688518
R06363	0.00062828	0.00059828	0.00066432	0.0006891	0.00012686	0.6346		R10330	9.9511e-05	0.000109018	4.64702e-05	6.25478e-05	0.688931
R00621	3.3769e-05	1.9262e-05	4.661e-05	0.00013316	0.00012674	0.635014		R01791	0.000407354	0.000409956	0.000347532	6.24242e-05	0.689344
R01700	3.3769e-05	1.9262e-05	4.661e-05	0.00013316	0.00012674	0.635427		R06513	0.000863399	0.000851103	0.00091317	6.20675e-05	0.689754
R03316	3.3769e-05	1.9262e-05	4.661e-05	0.00013316	0.00012674	0.635841		R12897	0.000566274	0.000555636	0.000617295	6.1659e-05	0.690161
R10303	6.0094e-05	4.2136e-05	7.3994e-05	0.00015482	0.00012658	0.636254		R01728	0.000831474	0.000819863	0.000881487	6.16238e-05	0.690569
R00578	0.00086996	0.00089184	0.00084083	0.00079456	0.00012641	0.636667		R03030	7.0188e-05	8.03848e-05	1.87886e-05	6.15962e-05	0.690976
R08618	2.1275e-05	9.5486e-06	3.3819e-05	0.00012322	0.00012621	0.637079		R02060	0.00114434	0.00115364	0.00109251	6.113e-05	0.69138
R04475	0.00094776	0.00096731	0.00093294	0.00085595	0.00012618	0.637491		R00066	0.000585433	0.00059571	0.000534693	6.10164e-05	0.691783
R10848	0.00014737	0.00012029	0.00019489	0.00019883	0.00012606	0.637902		R00267	0.000393852	0.000382927	0.000443933	6.10062e-05	0.692186
R09707	0.00018704	0.00016399	0.00020442	0.00027263	0.00012601	0.638313		R00268	0.000393852	0.000382927	0.000443933	6.10062e-05	0.69259
R00258	0.00033076	0.00030659	0.0003478	0.00041537	0.00012582	0.638724		R01899	0.000393852	0.000382927	0.000443933	6.10062e-05	0.692993
R00267	0.00070403	0.00072364	0.00069149	0.00061042	0.00012576	0.639135		R10564	7.98697e-05	9.00767e-05	2.92069e-05	6.08698e-05	0.693395
R00268	0.00070403	0.00072364	0.00069149	0.00061042	0.00012576	0.639545		R00200	0.0011683	0.00117667	0.00111585	6.08165e-05	0.693797
R01899	0.00070403	0.00072364	0.00069149	0.00061042	0.00012576	0.639956		R00430	0.0011683	0.00117667	0.00111585	6.08165e-05	0.694199
R02283	0.00094751	0.00096692	0.00093294	0.00085595	0.00012554	0.640365		R01138	0.0011683	0.00117667	0.00111585	6.08165e-05	0.694601
R00342	0.00021651	0.00019659	0.00021999	0.00031795	0.00012484	0.640773		R01858	0.0011683	0.00117667	0.00111585	6.08165e-05	0.695003
R00239	0.00097493	0.00099615	0.00094718	0.00090031	0.00012358	0.641176		R02320	0.0011683	0.00117667	0.00111585	6.08165e-05	0.695405
R03443	0.00091255	0.00092924	0.00091152	0.00080709	0.00012318	0.641578		R04420	0.000297546	0.000287303	0.000348082	6.07786e-05	0.695807
R00856	0.00031277	0.00028611	0.00034138	0.00038051	0.00012302	0.64198		R00161	0.00121322	0.00122171	0.00116135	6.03553e-05	0.696206
R02108	0.0005668	0.00060017	0.0004905	0.00055358	0.0001229	0.642381		R00549	0.00121322	0.00122171	0.00116135	6.03553e-05	0.696605
R00709	0.00021569	0.00023904	0.00020806	0.00012379	0.00012288	0.642782		R01152	0.000270782	0.000279309	0.000219196	6.01132e-05	0.697002
R05181	0.00054482	0.00054883	0.00057296	0.0004542	0.00012276	0.643183		R03391	7.92695e-05	8.97618e-05	2.97811e-05	5.99807e-05	0.697399
R05810	0.00054482	0.00054883	0.00057296	0.0004542	0.00012276	0.643583		R03392	7.92695e-05	8.97618e-05	2.97811e-05	5.99807e-05	0.697795
R12806	0.00087768	0.00089625	0.00086456	0.0007866	0.00012276	0.643984		R01383	0.000144085	0.000134556	0.000194395	5.98382e-05	0.698191
R12861	0.00087768	0.00089625	0.00086456	0.0007866	0.00012276	0.644385		R02358	0.000144085	0.000134556	0.000194395	5.98382e-05	0.698586
R00803	0.00020756	0.00018448	0.00022576	0.00028895	0.00012267	0.644785		R02389	0.000144085	0.000134556	0.000194395	5.98382e-05	0.698982
R01639	0.00071981	0.00074101	0.0006936	0.0006446	0.00012262	0.645185		R02478	0.000144085	0.000134556	0.000194395	5.98382e-05	0.699377
R03355	0.00085564	0.00088	0.00081205	0.00080117	0.00012242	0.645585		R02502	0.000144085	0.000134556	0.000194395	5.98382e-05	0.699773
R04393	7.689e-05	5.5641e-05	0.00010579	0.00014912	0.00012238	0.645984		R02902	0.000144085	0.000134556	0.000194395	5.98382e-05	0.700168
R00519	0.00033669	0.00031195	0.00035559	0.00041534	0.0001223	0.646384		R03091	0.000144085	0.000134556	0.000194395	5.98382e-05	0.700564
R01185	0.00060764	0.00057846	0.00064439	0.00066386	0.00012216	0.646782		R04352	0.000144085	0.000134556	0.000194395	5.98382e-05	0.700959
R01186	0.00060764	0.00057846	0.00064439	0.00066386	0.00012216	0.647181		R04353	0.000144085	0.000134556	0.000194395	5.98382e-05	0.701355
R01187	0.00060764	0.00057846	0.00064439	0.00066386	0.00012216	0.64758		R04354	0.000144085	0.000134556	0.000194395	5.98382e-05	0.70175
R07772	0.0004967	0.0005048	0.00051745	0.00040345	0.0001221	0.647978		R04683	0.000144085	0.000134556	0.000194395	5.98382e-05	0.702146
R10705	0.00014291	0.0001688	0.00011868	7.0975e-05	0.00012206	0.648377		R07106	0.000144085	0.000134556	0.000194395	5.98382e-05	0.702541
R01870	0.00106054	0.00107661	0.00105891	0.00095623	0.00012202	0.648775		R08259	0.000144085	0.000134556	0.000194395	5.98382e-05	0.702937
R02971	0.00109123	0.00111269	0.00105836	0.00102371	0.00012185	0.649173		R08261	0.000144085	0.000134556	0.000194395	5.98382e-05	0.703332
R03018	0.00109123	0.00111269	0.00105836	0.00102371	0.00012185	0.64957		R08262	0.000144085	0.000134556	0.000194395	5.98382e-05	0.703728
R04391	0.00109123	0.00111269	0.00105836	0.00102371	0.00012185	0.649968		R08263	0.000144085	0.000134556	0.000194395	5.98382e-05	0.704123
R09501	0.00018216	0.00015994	0.00019767	0.00026529	0.00012086	0.650363		R08615	0.000144085	0.000134556	0.000194395	5.98382e-05	0.704519
R10243	0.00011736	0.00014251	0.00010574	3.3308e-05	0.00012082	0.650757		R09426	0.000144085	0.000134556	0.000194395	5.98382e-05	0.704914
R02322	0.00102856	0.00104955	0.00099825	0.00095924	0.00012062	0.651151		R09427	0.000144085	0.000134556	0.000194395	5.98382e-05	0.70531
R04152	0.00042852	0.00039613	0.00049244	0.00045281	0.00012059	0.651544		R09428	0.000144085	0.000134556	0.000194395	5.98382e-05	0.705705
R04783	0.00085493	0.00087885	0.00081205	0.00080117	0.00012056	0.651938		R10817	1.12548e-05	6.80776e-06	6.6637e-05	5.98293e-05	0.706101
R01092	0.00088375	0.00090498	0.00085427	0.00081422	0.00012024	0.65233		R10818	1.12548e-05	6.80776e-06	6.6637e-05	5.98293e-05	0.706496
R01086	0.00102422	0.00104183	0.00101197	0.00093394	0.00012013	0.652722		R00548	0.000882662	0.000891208	0.00083183	5.93775e-05	0.706889
R00220	0.00111235	0.00113174	0.00108859	0.00103544	0.00012006	0.653114		R00700	0.000118921	0.000127151	6.78062e-05	5.9345e-05	0.707281
R04856	0.00020735	0.00018764	0.00021044	0.00030459	0.00012004	0.653506		R09707	0.000163665	0.000153523	0.000212832	5.93092e-05	0.707673
R09395	7.9499e-05	6.0463e-05	9.3962e-05	0.00016604	0.00012004	0.653898		R09773	0.000399	0.000389308	0.000448495	5.9187e-05	0.708064
R03210	0.00021295	0.00022649	0.00016138	0.00026738	0.00011954	0.654288		R09774	0.000399	0.000389308	0.000448495	5.9187e-05	0.708455
R10124	0.00021295	0.00022649	0.00016138	0.00026738	0.00011954	0.654678		R09781	0.000399	0.000389308	0.000448495	5.9187e-05	0.708847
R07770	0.00041352	0.00038981	0.00042671	0.00049613	0.00011951	0.655068		R12207	0.000399	0.000389308	0.000448495	5.9187e-05	0.709238
R07771	0.00041352	0.00038981	0.00042671	0.00049613	0.00011951	0.655458		R10993	0.000533369	0.000522505	0.000581656	5.91506e-05	0.709629
R11143	0.00041352	0.00038981	0.00042671	0.00049613	0.00011951	0.655849		R10822	7.40385e-05	8.34376e-05	2.44114e-05	5.90262e-05	0.710019
R12429	0.00041352	0.00038981	0.00042671	0.00049613	0.00011951	0.656239		R10823	7.40385e-05	8.34376e-05	2.44114e-05	5.90262e-05	0.710409
R12433	0.00041352	0.00038981	0.00042671	0.00049613	0.00011951	0.656629		R02914	0.00027978	0.000288158	0.000229154	5.90046e-05	0.710799
R12434	0.00041352	0.00038981	0.00042671	0.00049613	0.00011951	0.657019		R04858	0.000491492	0.000479935	0.000538896	5.89607e-05	0.711189
R12449	0.00041352	0.00038981	0.00042671	0.00049613	0.00011951	0.657409		R00191	0.000164339	0.000153246	0.000212121	5.88753e-05	0.711578
R01667	0.00019557	0.0001679	0.00024307	0.00023978	0.00011939	0.657799		R02735	0.000672878	0.000662263	0.000721118	5.88556e-05	0.711967
R04386	0.00074605	0.00075512	0.00076095	0.00065095	0.00011907	0.658187		R09947	3.50358e-05	2.73721e-05	8.61638e-05	5.87918e-05	0.712356
R02112	0.00064399	0.00066008	0.00058045	0.00068342	0.00011907	0.658576		R09980	3.50358e-05	2.73721e-05	8.61638e-05	5.87918e-05	0.712744
R11262	0.00064399	0.00066008	0.00058045	0.00068342	0.00011907	0.658964		R02752	2.48477e-05	1.94513e-05	7.8234e-05	5.87828e-05	0.713133
R01011	7.8458e-05	5.7556e-05	0.00010418	0.00015084	0.00011901	0.659353		R08056	2.48477e-05	1.94513e-05	7.8234e-05	5.87828e-05	0.713521
R01059	7.8458e-05	5.7556e-05	0.00010418	0.00015084	0.00011901	0.659741		R04355	0.00117703	0.00118494	0.00112625	5.86887e-05	0.713909
R02192	0.00024034	0.00026703	0.00020426	0.00018462	0.00011849	0.660128		R04726	0.00117703	0.00118494	0.00112625	5.86887e-05	0.714297
R04076	2.6682e-05	1.3342e-05	4.1749e-05	0.00011667	0.0001184	0.660515		R04952	0.00117703	0.00118494	0.00112625	5.86887e-05	0.714685
R11591	1.7944e-05	7.6917e-06	2.8637e-05	0.00011538	0.00011838	0.660901		R04957	0.00117703	0.00118494	0.00112625	5.86887e-05	0.715073
R08034	0.00050015	0.00052052	0.00048313	0.00041939	0.00011816	0.661287		R04960	0.00117703	0.00118494	0.00112625	5.86887e-05	0.715461
R02752	7.5309e-05	5.5007e-05	9.9488e-05	0.00014899	0.00011816	0.661672		R04963	0.00117703	0.00118494	0.00112625	5.86887e-05	0.715849
R08056	7.5309e-05	5.5007e-05	9.9488e-05	0.00014899	0.00011816	0.662058		R04968	0.00117703	0.00118494	0.00112625	5.86887e-05	0.716237
R03896	0.00094212	0.00095193	0.00095379	0.00084562	0.00011798	0.662443		R07762	0.00117703	0.00118494	0.00112625	5.86887e-05	0.716625
R03898	0.00094212	0.00095193	0.00095379	0.00084562	0.00011798	0.662828		R00527	3.82577e-05	3.09049e-05	8.93655e-05	5.84606e-05	0.717011
R03968	0.00094212	0.00095193	0.00095379	0.00084562	0.00011798	0.663213		R02059	0.000816451	0.000822817	0.000764484	5.8333e-05	0.717397
R04001	0.00094212	0.00095193	0.00095379	0.00084562	0.00011798	0.663598		R00420	0.000853292	0.000843538	0.000901741	5.82024e-05	0.717781
R10170	0.00094212	0.00095193	0.00095379	0.00084562	0.00011798	0.663983		R05566	0.000468318	0.000458345	0.000516403	5.8058e-05	0.718165
R00125	3.4199e-05	2.0378e-05	4.3456e-05	0.00012895	0.00011783	0.664368		R06129	0.000468318	0.000458345	0.000516403	5.8058e-05	0.718549
R01072	0.00110061	0.00111734	0.00108958	0.00101082	0.00011755	0.664752		R03071	0.000122202	0.000129345	7.15365e-05	5.78084e-05	0.718931
R02540	0.00023708	0.00021037	0.000277	0.00028758	0.00011714	0.665134		R12821	0.000826679	0.000835584	0.000777881	5.77028e-05	0.719312
R03096	0.00023708	0.00021037	0.000277	0.00028758	0.00011714	0.665516		R03245	0.000490648	0.000481861	0.000539329	5.74683e-05	0.719692
R03180	0.00023708	0.00021037	0.000277	0.00028758	0.00011714	0.665899		R00269	0.000310327	0.000301865	0.000359293	5.7428e-05	0.720072
R03909	0.00023708	0.00021037	0.000277	0.00028758	0.00011714	0.666281		R00348	0.000310327	0.000301865	0.000359293	5.7428e-05	0.720451
R05551	0.00023708	0.00021037	0.000277	0.00028758	0.00011714	0.666663		R07824	0.000203631	0.000193725	0.00025094	5.72154e-05	0.72083
R05590	0.00023708	0.00021037	0.000277	0.00028758	0.00011714	0.667046		R07825	0.000203631	0.000193725	0.00025094	5.72154e-05	0.721208
R05850	0.00014975	0.00012987	0.00015904	0.00023755	0.00011698	0.667428		R10905	0.000203631	0.000193725	0.00025094	5.72154e-05	0.721586
R10806	0.00107636	0.00109746	0.0010409	0.00101612	0.0001168	0.667809		R00529	0.000107594	9.83219e-05	0.000155489	5.71668e-05	0.721964
R00711	2.9732e-05	1.7285e-05	3.6681e-05	0.0001271	0.00011677	0.66819		R04929	0.000107594	9.83219e-05	0.000155489	5.71668e-05	0.722342
R00005	4.9208e-05	3.2849e-05	6.2191e-05	0.00013655	0.00011669	0.668571		R02089	0.000213429	0.000203989	0.000261013	5.70242e-05	0.722719
R02425	0.00014082	0.00011709	0.00017419	0.00020003	0.00011632	0.668951		R10159	0.000244121	0.00023391	0.000290894	5.69838e-05	0.723095
R10185	5.9187e-05	4.2269e-05	7.1872e-05	0.0001458	0.00011621	0.66933		R00671	0.00013088	0.000122063	0.000178895	5.68322e-05	0.723471
R00875	0.00058528	0.00060205	0.00058115	0.00049096	0.00011522	0.669706		R05771	0.000111345	0.000119728	6.29732e-05	5.67544e-05	0.723846
R03313	0.00096844	0.00098643	0.00094932	0.00089076	0.0001148	0.670081		R01529	0.00117883	0.00118587	0.00112925	5.66114e-05	0.72422
R05177	0.00046941	0.00047683	0.0004884	0.00038125	0.00011457	0.670455		R02777	0.000668359	0.000657497	0.000713999	5.65016e-05	0.724594
R05814	0.00046941	0.00047683	0.0004884	0.00038125	0.00011457	0.670829		R10747	0.000118935	0.000109193	0.000165596	5.64027e-05	0.724966
R01678	0.00086106	0.00088409	0.00081754	0.00081326	0.00011435	0.671202		R00248	0.00114066	0.00114733	0.00109094	5.6391e-05	0.725339
R02737	9.4374e-05	7.8295e-05	9.6076e-05	0.00019094	0.00011435	0.671575		R01698	0.000899608	0.00088787	0.000944072	5.62018e-05	0.725711
R00261	0.00017694	0.00015542	0.00019616	0.00025054	0.00011433	0.671948		R03815	0.000899608	0.00088787	0.000944072	5.62018e-05	0.726082
R01682	0.00017694	0.00015542	0.00019616	0.00025054	0.00011433	0.672321		R07618	0.000899608	0.00088787	0.000944072	5.62018e-05	0.726454
R02466	0.00017694	0.00015542	0.00019616	0.00025054	0.00011433	0.672695		R05150	0.000340962	0.000347501	0.000291336	5.61648e-05	0.726825
R02288	0.00043933	0.00046136	0.00041179	0.0003746	0.0001143	0.673068		R05812	0.000340962	0.000347501	0.000291336	5.61648e-05	0.727196
R01579	0.00024485	0.00022389	0.0002563	0.00032668	0.00011424	0.673441		R00996	0.000921476	0.000930492	0.000874422	5.60704e-05	0.727567
R07774	0.00056791	0.00058347	0.00057046	0.00047187	0.00011414	0.673813		R01466	0.00105706	0.00106577	0.00100994	5.58256e-05	0.727936
R01158	0.00087597	0.00088041	0.0008963	0.00078706	0.00011368	0.674184		R05086	0.00105706	0.00106577	0.00100994	5.58256e-05	0.728305
R01163	0.00087597	0.00088041	0.0008963	0.00078706	0.00011368	0.674555		R01933	0.000899921	0.000888264	0.000944072	5.58083e-05	0.728674
R03012	0.00087597	0.00088041	0.0008963	0.00078706	0.00011368	0.674926		R00761	0.000321005	0.000311208	0.000366991	5.57834e-05	0.729042
R07766	0.00015387	0.00013607	0.00015773	0.00024545	0.00011324	0.675296		R01621	0.000321005	0.000311208	0.000366991	5.57834e-05	0.729411
R07769	0.00015387	0.00013607	0.00015773	0.00024545	0.00011324	0.675666		R00888	0.000193669	0.000183844	0.000239515	5.567e-05	0.729779
R12427	0.00015387	0.00013607	0.00015773	0.00024545	0.00011324	0.676035		R00183	0.00111795	0.00112388	0.00106831	5.55705e-05	0.730146
R12428	0.00015387	0.00013607	0.00015773	0.00024545	0.00011324	0.676405		R00511	0.00111795	0.00112388	0.00106831	5.55705e-05	0.730514
R00842	0.00106576	0.00108387	0.00104363	0.00099277	0.00011323	0.676774		R00963	0.00111795	0.00112388	0.00106831	5.55705e-05	0.730881
R04463	0.00110329	0.00111862	0.001096	0.00101297	0.00011295	0.677143		R01126	0.00111795	0.00112388	0.00106831	5.55705e-05	0.731248
R07232	4.4002e-05	2.9649e-05	5.2787e-05	0.00013359	0.00011272	0.677511		R01227	0.00111795	0.00112388	0.00106831	5.55705e-05	0.731615
R06114	0.00086034	0.00088297	0.00081754	0.00081326	0.00011251	0.677878		R02323	0.00111795	0.00112388	0.00106831	5.55705e-05	0.731983
R02252	0.00023565	0.00024848	0.00024403	0.00014445	0.0001124	0.678245		R02719	0.00111795	0.00112388	0.00106831	5.55705e-05	0.73235
R02328	0.00088848	0.00090621	0.00086974	0.00081264	0.0001123	0.678612		R03346	0.00111795	0.00112388	0.00106831	5.55705e-05	0.732717
R00339	0.00023183	0.00021098	0.00024659	0.00030847	0.00011226	0.678978		R00274	0.000834	0.000842192	0.000786655	5.55375e-05	0.733084
R08776	6.8418e-05	0.00010119	3.7218e-05	2.0249e-05	0.00011214	0.679344		R02737	1.23461e-05	8.14089e-06	6.36757e-05	5.55348e-05	0.733452
R00207	4.0095e-05	2.4405e-05	5.9297e-05	0.00011726	0.00011206	0.67971		R03035	0.00120756	0.00121516	0.00115963	5.55338e-05	0.733819
R11223	3.1704e-05	1.9295e-05	3.7139e-05	0.00012592	0.00011206	0.680076		R00946	0.000549994	0.000558528	0.000503005	5.55222e-05	0.734186
R12187	3.1704e-05	1.9295e-05	3.7139e-05	0.00012592	0.00011206	0.680441		R00670	0.000301668	0.000293495	0.000349003	5.55081e-05	0.734553
R12200	3.1704e-05	1.9295e-05	3.7139e-05	0.00012592	0.00011206	0.680807		R02133	0.000178074	0.000168344	0.000223829	5.54845e-05	0.734919
R12206	3.1704e-05	1.9295e-05	3.7139e-05	0.00012592	0.00011206	0.681173		R09993	0.000178074	0.000168344	0.000223829	5.54845e-05	0.735286
R12211	3.1704e-05	1.9295e-05	3.7139e-05	0.00012592	0.00011206	0.681539		R00905	0.000239208	0.000230206	0.00028563	5.5424e-05	0.735652
R01975	4.0374e-05	2.6468e-05	4.7545e-05	0.00013127	0.00011197	0.681904		R04666	0.000239208	0.000230206	0.00028563	5.5424e-05	0.736019
R00844	0.00106526	0.00108299	0.00104363	0.00099277	0.00011185	0.682269		R01525	0.000175294	0.000183937	0.000128737	5.52001e-05	0.736384
R12507	3.7788e-05	2.2614e-05	5.6177e-05	0.00011599	0.00011177	0.682634		R04427	9.33981e-05	0.000102161	4.71653e-05	5.49959e-05	0.736747
R08871	0.00083979	0.00085966	0.0008114	0.00077675	0.0001113	0.682997		R07481	9.33981e-05	0.000102161	4.71653e-05	5.49959e-05	0.737111
R08938	0.00083979	0.00085966	0.0008114	0.00077675	0.0001113	0.683361		R01324	0.000534446	0.000524373	0.000579361	5.49881e-05	0.737474
R02094	0.000715	0.00073076	0.00065383	0.00074925	0.00011118	0.683723		R01325	0.000534446	0.000524373	0.000579361	5.49881e-05	0.737837
R02098	0.000715	0.00073076	0.00065383	0.00074925	0.00011118	0.684086		R01900	0.000534446	0.000524373	0.000579361	5.49881e-05	0.738201
R00216	0.00018027	0.00016491	0.0001774	0.00027288	0.00011083	0.684448		R11308	0.000343774	0.000332133	0.000387117	5.4984e-05	0.738564
R11062	0.00020247	0.00017769	0.00027424	0.0001883	0.00011073	0.68481		R02825	0.000123783	0.000132841	7.78988e-05	5.49424e-05	0.738928
R00451	0.00106478	0.00108112	0.00104931	0.00098602	0.00011056	0.68517		R00084	0.000461643	0.000470141	0.00041524	5.49006e-05	0.73929
R03472	0.00063487	0.00060746	0.00067359	0.00067894	0.0001102	0.68553		R00078	1.34655e-05	9.26832e-06	6.36757e-05	5.44074e-05	0.73965
R00025	0.00061781	0.00060598	0.00066393	0.00056565	0.00011011	0.68589		R03013	0.000617476	0.000607586	0.000661889	5.43028e-05	0.740009
R01567	0.00054446	0.00055834	0.0004877	0.00058389	0.00011007	0.686249		R10718	1.05546e-05	6.44562e-06	6.07093e-05	5.42636e-05	0.740368
R02099	0.00054446	0.00055834	0.0004877	0.00058389	0.00011007	0.686608		R02765	0.000139755	0.000145448	9.13905e-05	5.40574e-05	0.740725
R08233	0.00054446	0.00055834	0.0004877	0.00058389	0.00011007	0.686967		R09979	0.000139755	0.000145448	9.13905e-05	5.40574e-05	0.741082
R00999	0.00025191	0.00023191	0.0002628	0.0003307	0.00010967	0.687325		R02250	0.000214241	0.00022357	0.000169572	5.39987e-05	0.741439
R02508	0.00025191	0.00023191	0.0002628	0.0003307	0.00010967	0.687683		R02687	0.000214241	0.00022357	0.000169572	5.39987e-05	0.741796
R03217	0.00025191	0.00023191	0.0002628	0.0003307	0.00010967	0.688041		R02285	0.000208895	0.000214652	0.000161147	5.3505e-05	0.74215
R03260	0.00025191	0.00023191	0.0002628	0.0003307	0.00010967	0.688399		R04143	4.05476e-05	3.2828e-05	8.63051e-05	5.34771e-05	0.742503
R04944	0.00025191	0.00023191	0.0002628	0.0003307	0.00010967	0.688757		R04198	0.00118549	0.00119198	0.0011385	5.34763e-05	0.742857
R04945	0.00025191	0.00023191	0.0002628	0.0003307	0.00010967	0.689115		R04199	0.00118549	0.00119198	0.0011385	5.34763e-05	0.74321
R04946	0.00025191	0.00023191	0.0002628	0.0003307	0.00010967	0.689473		R05553	0.000432108	0.000421774	0.000475177	5.34032e-05	0.743563
R00623	0.00099695	0.00101466	0.00097404	0.00092795	0.00010962	0.689831		R00299	0.00101422	0.00102124	0.000967896	5.33396e-05	0.743916
R00754	0.00099695	0.00101466	0.00097404	0.00092795	0.00010962	0.690189		R01600	0.00101422	0.00102124	0.000967896	5.33396e-05	0.744268
R04880	0.00099695	0.00101466	0.00097404	0.00092795	0.00010962	0.690547		R01786	0.00101422	0.00102124	0.000967896	5.33396e-05	0.744621
R05233	0.00099695	0.00101466	0.00097404	0.00092795	0.00010962	0.690904		R11037	0.000610647	0.000618669	0.000565368	5.3301e-05	0.744973
R05234	0.00099695	0.00101466	0.00097404	0.00092795	0.00010962	0.691262		R11073	0.000610647	0.000618669	0.000565368	5.3301e-05	0.745325
R06917	0.00099695	0.00101466	0.00097404	0.00092795	0.00010962	0.69162		R04448	0.000596388	0.000587179	0.000640452	5.32726e-05	0.745678
R06927	0.00099695	0.00101466	0.00097404	0.00092795	0.00010962	0.691978		R02120	0.000243557	0.000250622	0.000197365	5.32575e-05	0.74603
R00885	0.00049633	0.00051994	0.00045406	0.00045267	0.00010953	0.692335		R06066	0.000243557	0.000250622	0.000197365	5.32575e-05	0.746382
R01288	0.00025198	0.000232	0.0002628	0.0003307	0.00010951	0.692693		R05595	8.99365e-06	4.99148e-06	5.82183e-05	5.32268e-05	0.746733
R09954	0.00031309	0.00029444	0.00031223	0.00040292	0.00010935	0.69305		R04230	0.000262703	0.000253411	0.000306401	5.29903e-05	0.747084
R07415	0.00027182	0.0002444	0.0003262	0.00029922	0.0001092	0.693406		R01994	0.000236247	0.000225069	0.000277937	5.2868e-05	0.747433
R01201	0.00012607	0.00010479	0.00015005	0.00018971	0.00010891	0.693762		R03472	0.000424851	0.000415559	0.00046813	5.25707e-05	0.747781
R04737	2.6896e-05	1.5443e-05	3.2419e-05	0.00011863	0.00010871	0.694116		R04132	3.23862e-05	2.77144e-05	8.02741e-05	5.25596e-05	0.748128
R04739	2.6896e-05	1.5443e-05	3.2419e-05	0.00011863	0.00010871	0.694471		R06897	3.23862e-05	2.77144e-05	8.02741e-05	5.25596e-05	0.748475
R04741	2.6896e-05	1.5443e-05	3.2419e-05	0.00011863	0.00010871	0.694826		R03051	0.000839874	0.000847729	0.000795243	5.24864e-05	0.748822
R04745	2.6896e-05	1.5443e-05	3.2419e-05	0.00011863	0.00010871	0.695181		R04439	0.000839874	0.000847729	0.000795243	5.24864e-05	0.749169
R04748	2.6896e-05	1.5443e-05	3.2419e-05	0.00011863	0.00010871	0.695536		R04440	0.000839874	0.000847729	0.000795243	5.24864e-05	0.749516
R05305	2.6896e-05	1.5443e-05	3.2419e-05	0.00011863	0.00010871	0.69589		R05068	0.000839874	0.000847729	0.000795243	5.24864e-05	0.749863
R09096	0.00011509	0.00013708	0.00010479	3.8871e-05	0.00010851	0.696245		R05069	0.000839874	0.000847729	0.000795243	5.24864e-05	0.75021
R10219	0.00011509	0.00013708	0.00010479	3.8871e-05	0.00010851	0.696599		R05071	0.000839874	0.000847729	0.000795243	5.24864e-05	0.750557
R02703	0.00013766	0.0001224	0.00013444	0.00022767	0.0001085	0.696953		R05850	9.56634e-05	8.70328e-05	0.000139337	5.23038e-05	0.750903
R10002	0.000352	0.00033185	0.00035923	0.00043302	0.0001084	0.697307		R01920	0.0005942	0.000585315	0.00063761	5.22951e-05	0.751248
R02786	5.2182e-05	3.5261e-05	7.4065e-05	0.00012166	0.00010828	0.69766		R08359	0.0005942	0.000585315	0.00063761	5.22951e-05	0.751594
R02698	4.7689e-05	3.0802e-05	7.2278e-05	0.0001143	0.00010809	0.698013		R00619	0.000775142	0.000781885	0.000729688	5.2197e-05	0.751939
R03299	4.7689e-05	3.0802e-05	7.2278e-05	0.0001143	0.00010809	0.698366		R07280	0.0012265	0.00123291	0.00118083	5.2079e-05	0.752283
R07229	0.00058441	0.00059342	0.00059713	0.0004984	0.00010774	0.698718		R05925	1.46641e-05	1.03286e-05	6.23965e-05	5.20679e-05	0.752627
R11555	0.00016504	0.0001502	0.00016193	0.00025467	0.00010759	0.699069		R00540	0.000109774	0.000101001	0.000152941	5.19399e-05	0.752971
R11556	0.00016504	0.0001502	0.00016193	0.00025467	0.00010759	0.69942		R01887	0.000109774	0.000101001	0.000152941	5.19399e-05	0.753314
R11557	0.00016504	0.0001502	0.00016193	0.00025467	0.00010759	0.699771		R03093	0.000109774	0.000101001	0.000152941	5.19399e-05	0.753657
R12202	0.00016504	0.0001502	0.00016193	0.00025467	0.00010759	0.700122		R03542	0.000109774	0.000101001	0.000152941	5.19399e-05	0.754001
R00196	1.8919e-05	9.2396e-06	2.4889e-05	0.00011076	0.00010749	0.700473		R05591	0.000109774	0.000101001	0.000152941	5.19399e-05	0.754344
R00790	0.00017563	0.00015212	0.00021185	0.00022333	0.00010744	0.700824		R07855	0.000109774	0.000101001	0.000152941	5.19399e-05	0.754687
R02382	3.3287e-05	1.9446e-05	4.5787e-05	0.000114	0.00010706	0.701173		R08962	0.000171569	0.000178256	0.000126351	5.19053e-05	0.75503
R02529	3.3287e-05	1.9446e-05	4.5787e-05	0.000114	0.00010706	0.701523		R12059	0.000223498	0.000229883	0.000178047	5.18367e-05	0.755373
R02613	3.3287e-05	1.9446e-05	4.5787e-05	0.000114	0.00010706	0.701872		R12060	0.000223498	0.000229883	0.000178047	5.18367e-05	0.755716
R04300	3.3287e-05	1.9446e-05	4.5787e-05	0.000114	0.00010706	0.702222		R12061	0.000223498	0.000229883	0.000178047	5.18367e-05	0.756058
R08229	0.00071659	0.00073361	0.00070194	0.00064137	0.00010689	0.70257		R12062	0.000223498	0.000229883	0.000178047	5.18367e-05	0.756401
R11625	8.3381e-05	0.00010855	6.8967e-05	1.6166e-05	0.0001068	0.702919		R12063	0.000223498	0.000229883	0.000178047	5.18367e-05	0.756743
R01896	0.00059532	0.00061018	0.00059271	0.00050656	0.00010623	0.703266		R12064	0.000223498	0.000229883	0.000178047	5.18367e-05	0.757086
R05813	5.7827e-05	4.0896e-05	7.554e-05	0.00012941	0.00010623	0.703612		R12065	0.000223498	0.000229883	0.000178047	5.18367e-05	0.757429
R09839	0.00012143	0.00010199	0.00013683	0.00019279	0.0001062	0.703959		R12066	0.000223498	0.000229883	0.000178047	5.18367e-05	0.757771
R02755	0.00050115	0.00048573	0.00055056	0.00045982	0.00010616	0.704306		R01092	0.000709587	0.000699032	0.000750864	5.18316e-05	0.758114
R03237	0.00098202	0.00099824	0.00096452	0.00090986	0.00010588	0.704651		R11207	7.23827e-05	6.40985e-05	0.000115902	5.18035e-05	0.758456
R03238	0.00098202	0.00099824	0.00096452	0.00090986	0.00010588	0.704997		R09097	8.19584e-05	7.33591e-05	0.000124966	5.16073e-05	0.758797
R03239	0.00098202	0.00099824	0.00096452	0.00090986	0.00010588	0.705342		R01819	0.000698941	0.000689298	0.000740626	5.13278e-05	0.759137
R04425	1.606e-05	7.1252e-06	2.2558e-05	0.00010641	0.00010579	0.705688		R02328	0.00077519	0.00076447	0.000815768	5.12978e-05	0.759476
R00601	0.00012266	0.00010623	0.00012731	0.00020722	0.00010564	0.706032		R12807	0.000329801	0.000321035	0.00037233	5.12956e-05	0.759815
R08702	0.00012266	0.00010623	0.00012731	0.00020722	0.00010564	0.706377		R12862	0.000329801	0.000321035	0.00037233	5.12956e-05	0.760154
R00235	0.00027103	0.00028244	0.00022213	0.00031621	0.00010549	0.706722		R09248	0.000393065	0.000400667	0.000349393	5.12748e-05	0.760493
R00236	0.00027103	0.00028244	0.00022213	0.00031621	0.00010549	0.707066		R11090	0.000284908	0.000292022	0.00024075	5.12714e-05	0.760832
R00316	0.00027103	0.00028244	0.00022213	0.00031621	0.00010549	0.70741		R04138	9.64409e-05	8.79341e-05	0.000138982	5.10478e-05	0.761169
R00925	0.00027103	0.00028244	0.00022213	0.00031621	0.00010549	0.707755		R01624	7.29507e-05	6.48707e-05	0.000115902	5.10313e-05	0.761506
R00926	0.00027103	0.00028244	0.00022213	0.00031621	0.00010549	0.708099		R02187	7.29507e-05	6.48707e-05	0.000115902	5.10313e-05	0.761844
R01354	0.00027103	0.00028244	0.00022213	0.00031621	0.00010549	0.708443		R02189	7.29507e-05	6.48707e-05	0.000115902	5.10313e-05	0.762181
R04756	1.562e-05	7.044e-06	2.0876e-05	0.0001072	0.00010541	0.708787		R09994	7.29507e-05	6.48707e-05	0.000115902	5.10313e-05	0.762518
R07775	0.00056306	0.00057662	0.00056623	0.0004744	0.00010539	0.709131		R10700	7.29507e-05	6.48707e-05	0.000115902	5.10313e-05	0.762856
R10186	6.1433e-05	4.5623e-05	7.0673e-05	0.00014163	0.00010525	0.709475		R11530	7.29507e-05	6.48707e-05	0.000115902	5.10313e-05	0.763193
R10142	3.3865e-05	2.2589e-05	3.4333e-05	0.00012727	0.00010514	0.709818		R12328	7.29507e-05	6.48707e-05	0.000115902	5.10313e-05	0.76353
R09750	1.5838e-05	7.0633e-06	2.2394e-05	0.00010562	0.00010511	0.710161		R02413	0.00108147	0.00108685	0.00103587	5.09863e-05	0.763867
R00631	0.00052942	0.0005268	0.0005617	0.00045925	0.00010506	0.710504		R12885	0.00108147	0.00108685	0.00103587	5.09863e-05	0.764204
R00710	0.00052942	0.0005268	0.0005617	0.00045925	0.00010506	0.710847		R02291	0.00119937	0.00120482	0.00115422	5.06049e-05	0.764539
R01752	0.00052942	0.0005268	0.0005617	0.00045925	0.00010506	0.71119		R02382	9.17235e-06	5.23567e-06	5.57737e-05	5.0538e-05	0.764873
R01986	0.00052942	0.0005268	0.0005617	0.00045925	0.00010506	0.711533		R02529	9.17235e-06	5.23567e-06	5.57737e-05	5.0538e-05	0.765207
R02678	0.00052942	0.0005268	0.0005617	0.00045925	0.00010506	0.711876		R02613	9.17235e-06	5.23567e-06	5.57737e-05	5.0538e-05	0.765541
R02940	0.00052942	0.0005268	0.0005617	0.00045925	0.00010506	0.712219		R04300	9.17235e-06	5.23567e-06	5.57737e-05	5.0538e-05	0.765875
R02957	0.00052942	0.0005268	0.0005617	0.00045925	0.00010506	0.712562		R09820	9.17235e-06	5.23567e-06	5.57737e-05	5.0538e-05	0.766209
R03283	0.00052942	0.0005268	0.0005617	0.00045925	0.00010506	0.712905		R09836	9.17235e-06	5.23567e-06	5.57737e-05	5.0538e-05	0.766543
R03869	0.00052942	0.0005268	0.0005617	0.00045925	0.00010506	0.713247		R01404	0.000307471	0.000298008	0.000348532	5.05247e-05	0.766877
R04065	0.00052942	0.0005268	0.0005617	0.00045925	0.00010506	0.71359		R04430	0.000307471	0.000298008	0.000348532	5.05247e-05	0.767211
R04506	0.00052942	0.0005268	0.0005617	0.00045925	0.00010506	0.713933		R04725	0.000307471	0.000298008	0.000348532	5.05247e-05	0.767545
R04903	0.00052942	0.0005268	0.0005617	0.00045925	0.00010506	0.714276		R04956	0.000307471	0.000298008	0.000348532	5.05247e-05	0.767879
R05050	0.00052942	0.0005268	0.0005617	0.00045925	0.00010506	0.714619		R04959	0.000307471	0.000298008	0.000348532	5.05247e-05	0.768213
R00472	1.5135e-05	6.6741e-06	2.0648e-05	0.00010612	0.00010496	0.714962		R04962	0.000307471	0.000298008	0.000348532	5.05247e-05	0.768547
R04143	0.000108	8.6458e-05	0.00014072	0.00015861	0.00010487	0.715304		R04967	0.000307471	0.000298008	0.000348532	5.05247e-05	0.768881
R00988	0.00035492	0.00035174	0.00038874	0.00028706	0.00010485	0.715646		R04970	0.000307471	0.000298008	0.000348532	5.05247e-05	0.769215
R01959	0.00035492	0.00035174	0.00038874	0.00028706	0.00010485	0.715989		R10118	0.000307471	0.000298008	0.000348532	5.05247e-05	0.769549
R04911	0.00035492	0.00035174	0.00038874	0.00028706	0.00010485	0.716331		R10122	0.000307471	0.000298008	0.000348532	5.05247e-05	0.769883
R00214	0.00080738	0.00082221	0.00080023	0.0007246	0.00010476	0.716673		R01034	0.000538148	0.000529193	0.000579707	5.0514e-05	0.770216
R01302	7.1096e-05	5.5074e-05	8.033e-05	0.00015051	0.00010467	0.717014		R10715	0.000538148	0.000529193	0.000579707	5.0514e-05	0.77055
R03276	1.6397e-05	7.7388e-06	2.0876e-05	0.0001079	0.00010464	0.717356		R10717	0.000538148	0.000529193	0.000579707	5.0514e-05	0.770884
R08094	1.6397e-05	7.7388e-06	2.0876e-05	0.0001079	0.00010464	0.717697		R00150	0.000553745	0.00054402	0.000594342	5.0322e-05	0.771217
R00215	4.0375e-05	2.5116e-05	5.9012e-05	0.00011104	0.00010456	0.718039		R10185	9.67251e-06	5.71614e-06	5.57737e-05	5.00575e-05	0.771548
R01751	4.0375e-05	2.5116e-05	5.9012e-05	0.00011104	0.00010456	0.71838		R06974	0.000284567	0.000275562	0.000325588	5.00267e-05	0.771878
R02545	4.0375e-05	2.5116e-05	5.9012e-05	0.00011104	0.00010456	0.718721		R02528	0.000247448	0.000238582	0.000288334	4.97515e-05	0.772207
R06180	4.0375e-05	2.5116e-05	5.9012e-05	0.00011104	0.00010456	0.719063		R01678	0.000800731	0.000791598	0.000841326	4.97288e-05	0.772536
R11783	1.4623e-05	6.3411e-06	1.9899e-05	0.00010538	0.00010431	0.719403		R06114	0.000800731	0.000791598	0.000841326	4.97288e-05	0.772865
R00489	0.00041272	0.00039961	0.00040208	0.00049325	0.00010428	0.719743		R03471	0.000776465	0.000766807	0.000816485	4.96785e-05	0.773193
R03256	6.4437e-05	4.5373e-05	9.42e-05	0.0001198	0.00010419	0.720084		R04509	0.000776465	0.000766807	0.000816485	4.96785e-05	0.773521
R10127	1.4708e-05	6.4043e-06	1.9899e-05	0.00010538	0.00010417	0.720424		R03813	1.25052e-05	8.63166e-06	5.81368e-05	4.95051e-05	0.773849
R09726	0.00035623	0.00033389	0.0003765	0.00041776	0.00010415	0.720763		R11443	1.25052e-05	8.63166e-06	5.81368e-05	4.95051e-05	0.774176
R03457	0.00087782	0.00088019	0.00089901	0.00079757	0.00010381	0.721102		R11444	1.25052e-05	8.63166e-06	5.81368e-05	4.95051e-05	0.774503
R05707	1.5462e-05	6.9474e-06	2.056e-05	0.00010562	0.00010377	0.721441		R00551	4.94352e-05	4.2646e-05	9.18699e-05	4.92239e-05	0.774828
R02705	2.5258e-05	1.3042e-05	3.853e-05	0.00010344	0.00010367	0.721779		R00221	3.81761e-05	3.20797e-05	8.12421e-05	4.91624e-05	0.775153
R05225	0.00063451	0.00064105	0.0006502	0.00055332	0.00010342	0.722117		R00089	0.00050593	0.000512452	0.000463293	4.91591e-05	0.775478
R03387	0.00010006	8.1696e-05	0.0001154	0.00016977	0.00010341	0.722455		R00434	0.00050593	0.000512452	0.000463293	4.91591e-05	0.775803
R01739	1.7663e-05	8.4045e-06	2.4133e-05	0.0001053	0.00010336	0.722792		R00214	0.00079605	0.000787666	0.000836698	4.90318e-05	0.776127
R00243	0.00012766	0.00010456	0.00016225	0.00017327	0.0001033	0.723129		R01818	0.000664791	0.00066955	0.000620669	4.88814e-05	0.77645
R02302	0.00050964	0.00051711	0.00052376	0.00042809	0.00010314	0.723466		R02718	0.000500781	0.000494956	0.000543828	4.88714e-05	0.776773
R11582	0.00049563	0.00049684	0.00052205	0.00042025	0.000103	0.723802		R05838	4.12664e-05	3.4156e-05	8.29641e-05	4.8808e-05	0.777096
R02036	1.4754e-05	6.4145e-06	2.0314e-05	0.00010379	0.00010293	0.724138		R01397	0.00120623	0.00121295	0.00116419	4.8762e-05	0.777418
R12067	1.4858e-05	6.444e-06	2.0814e-05	0.00010339	0.00010291	0.724474		R05970	1.9918e-05	1.50211e-05	6.35454e-05	4.85242e-05	0.777739
R01131	1.4891e-05	6.4767e-06	2.0814e-05	0.00010339	0.00010284	0.724809		R00703	0.000922091	0.000913882	0.00096224	4.83581e-05	0.778059
R01228	1.4891e-05	6.4767e-06	2.0814e-05	0.00010339	0.00010284	0.725145		R01000	0.000922091	0.000913882	0.00096224	4.83581e-05	0.778378
R04987	1.493e-05	6.5081e-06	2.0814e-05	0.00010339	0.00010277	0.725481		R03104	0.000922091	0.000913882	0.00096224	4.83581e-05	0.778698
R08768	1.493e-05	6.5081e-06	2.0814e-05	0.00010339	0.00010277	0.725816		R01155	8.90533e-06	5.07527e-06	5.33996e-05	4.83243e-05	0.779017
R00868	3.1218e-05	1.9721e-05	3.5543e-05	0.00011814	0.00010274	0.726151		R12214	8.90533e-06	5.07527e-06	5.33996e-05	4.83243e-05	0.779337
R01626	0.00094094	0.00091264	0.00098496	0.00097126	0.00010264	0.726486		R08219	0.000297173	0.000288433	0.000336731	4.82971e-05	0.779656
R02261	3.6142e-05	2.214e-05	4.8943e-05	0.00011156	0.00010222	0.72682		R09736	0.000678083	0.00068583	0.00063756	4.82702e-05	0.779975
R12658	1.4919e-05	6.5081e-06	2.0814e-05	0.00010273	0.00010212	0.727153		R09737	0.000678083	0.00068583	0.00063756	4.82702e-05	0.780294
R05237	0.0005211	0.00051935	0.00055112	0.00045119	0.00010168	0.727485		R03119	5.74347e-05	5.12553e-05	9.95089e-05	4.82536e-05	0.780613
R05238	0.0005211	0.00051935	0.00055112	0.00045119	0.00010168	0.727817		R00965	0.00114628	0.00115257	0.00110434	4.82278e-05	0.780932
R05286	0.0005211	0.00051935	0.00055112	0.00045119	0.00010168	0.728149		R10186	9.56407e-06	5.71614e-06	5.36284e-05	4.79122e-05	0.781248
R06366	0.0005211	0.00051935	0.00055112	0.00045119	0.00010168	0.728481		R04014	0.00062148	0.000612339	0.000660178	4.78392e-05	0.781565
R08146	0.0005211	0.00051935	0.00055112	0.00045119	0.00010168	0.728813		R08157	0.00062148	0.000612339	0.000660178	4.78392e-05	0.781881
R00360	1.6156e-05	7.1562e-06	2.307e-05	0.00010187	0.00010163	0.729144		R08158	0.00062148	0.000612339	0.000660178	4.78392e-05	0.782197
R00361	1.6156e-05	7.1562e-06	2.307e-05	0.00010187	0.00010163	0.729476		R12329	0.00062148	0.000612339	0.000660178	4.78392e-05	0.782513
R01257	1.6156e-05	7.1562e-06	2.307e-05	0.00010187	0.00010163	0.729808		R00277	0.000104645	0.000109604	6.18948e-05	4.77097e-05	0.782829
R00497	1.8878e-05	9.873e-06	2.2377e-05	0.0001079	0.00010152	0.730139		R00278	0.000104645	0.000109604	6.18948e-05	4.77097e-05	0.783144
R10994	1.8878e-05	9.873e-06	2.2377e-05	0.0001079	0.00010152	0.730471		R01710	0.000104645	0.000109604	6.18948e-05	4.77097e-05	0.783459
R01570	0.00049764	0.00048773	0.0004803	0.0005719	0.00010151	0.730802		R01711	0.000104645	0.000109604	6.18948e-05	4.77097e-05	0.783775
R10906	1.4831e-05	6.444e-06	2.0814e-05	0.00010187	0.00010141	0.731133		R05081	0.000385577	0.000376172	0.000423865	4.76932e-05	0.78409
R10747	0.00012512	0.00010759	0.0001332	0.00020065	0.00010114	0.731463		R10849	0.000385577	0.000376172	0.000423865	4.76932e-05	0.784405
R05150	0.0002532	0.00022813	0.00029623	0.00028622	0.00010111	0.731793		R12813	0.000385577	0.000376172	0.000423865	4.76932e-05	0.78472
R05812	0.0002532	0.00022813	0.00029623	0.00028622	0.00010111	0.732123		R12900	0.000385577	0.000376172	0.000423865	4.76932e-05	0.785036
R01036	0.00010745	9.2974e-05	0.00010584	0.00019246	0.00010109	0.732453		R12901	0.000385577	0.000376172	0.000423865	4.76932e-05	0.785351
R01093	0.00010745	9.2974e-05	0.00010584	0.00019246	0.00010109	0.732783		R01154	0.000444968	0.000436121	0.000483609	4.74876e-05	0.785665
R01095	0.00010745	9.2974e-05	0.00010584	0.00019246	0.00010109	0.733113		R01072	0.00115184	0.00115782	0.00111036	4.74664e-05	0.785979
R01758	0.00010745	9.2974e-05	0.00010584	0.00019246	0.00010109	0.733443		R02272	0.000446855	0.000454144	0.000406718	4.7426e-05	0.786292
R01759	0.00010745	9.2974e-05	0.00010584	0.00019246	0.00010109	0.733773		R01874	1.15195e-05	7.46754e-06	5.48438e-05	4.73763e-05	0.786605
R01787	0.00010745	9.2974e-05	0.00010584	0.00019246	0.00010109	0.734103		R06200	0.000342486	0.000332133	0.000379416	4.72829e-05	0.786918
R02531	0.00010745	9.2974e-05	0.00010584	0.00019246	0.00010109	0.734433		R11307	0.000342486	0.000332133	0.000379416	4.72829e-05	0.78723
R02577	0.00010745	9.2974e-05	0.00010584	0.00019246	0.00010109	0.734763		R04144	0.00117452	0.00118082	0.00113359	4.72276e-05	0.787542
R04285	0.00010745	9.2974e-05	0.00010584	0.00019246	0.00010109	0.735093		R10938	0.000139444	0.000131572	0.000178767	4.71945e-05	0.787854
R11764	0.00010745	9.2974e-05	0.00010584	0.00019246	0.00010109	0.735423		R00114	0.000634838	0.00062545	0.000672623	4.71731e-05	0.788166
R00860	0.00016378	0.00018206	0.00015951	8.5294e-05	0.00010104	0.735752		R08991	7.8462e-06	4.22156e-06	5.13851e-05	4.71635e-05	0.788478
R04927	0.00016378	0.00018206	0.00015951	8.5294e-05	0.00010104	0.736082		R06531	0.000351724	0.000356446	0.000309288	4.71584e-05	0.78879
R08553	0.00016378	0.00018206	0.00015951	8.5294e-05	0.00010104	0.736412		R01025	8.19405e-06	4.5352e-06	5.13851e-05	4.68499e-05	0.789099
R04203	1.8518e-05	9.791e-06	2.0876e-05	0.00010845	0.00010102	0.736742		R01523	8.19405e-06	4.5352e-06	5.13851e-05	4.68499e-05	0.789409
R05221	0.00062614	0.00063424	0.00063774	0.00054487	0.00010098	0.737071		R02527	8.19405e-06	4.5352e-06	5.13851e-05	4.68499e-05	0.789719
R06558	0.00062614	0.00063424	0.00063774	0.00054487	0.00010098	0.737401		R02565	8.19405e-06	4.5352e-06	5.13851e-05	4.68499e-05	0.790028
R00851	2.6024e-05	1.5744e-05	2.8267e-05	0.00011435	0.00010085	0.73773		R02566	8.19405e-06	4.5352e-06	5.13851e-05	4.68499e-05	0.790338
R09380	2.6024e-05	1.5744e-05	2.8267e-05	0.00011435	0.00010085	0.738059		R03581	8.19405e-06	4.5352e-06	5.13851e-05	4.68499e-05	0.790648
R02120	6.7789e-05	4.8562e-05	0.00010081	0.00011632	0.00010077	0.738388		R04189	8.19405e-06	4.5352e-06	5.13851e-05	4.68499e-05	0.790957
R06066	6.7789e-05	4.8562e-05	0.00010081	0.00011632	0.00010077	0.738717		R05274	8.19405e-06	4.5352e-06	5.13851e-05	4.68499e-05	0.791267
R04230	6.4074e-05	4.677e-05	8.3813e-05	0.00012778	0.00010075	0.739046		R08083	8.19405e-06	4.5352e-06	5.13851e-05	4.68499e-05	0.791577
R05838	0.0001533	0.00014248	0.00014383	0.00023359	0.00010057	0.739374		R09936	8.19405e-06	4.5352e-06	5.13851e-05	4.68499e-05	0.791886
R01825	1.4755e-05	6.4283e-06	2.0571e-05	0.000101	0.00010039	0.739702		R02773	4.2582e-05	5.10361e-05	4.51623e-06	4.65199e-05	0.792194
R01397	0.00107229	0.00108447	0.00106974	0.00098677	0.00010025	0.740029		R01827	0.000797012	0.000803588	0.000757082	4.65067e-05	0.792501
R01248	0.00101325	0.00103034	0.00098578	0.00095755	0.00010025	0.740356		R00999	0.000545406	0.000551362	0.00050488	4.64828e-05	0.792808
R01251	0.00101325	0.00103034	0.00098578	0.00095755	0.00010025	0.740684		R01288	0.000545406	0.000551362	0.00050488	4.64828e-05	0.793116
R03291	0.00101325	0.00103034	0.00098578	0.00095755	0.00010025	0.741011		R02508	0.000545406	0.000551362	0.00050488	4.64828e-05	0.793423
R03293	0.00101325	0.00103034	0.00098578	0.00095755	0.00010025	0.741338		R03217	0.000545406	0.000551362	0.00050488	4.64828e-05	0.79373
R05222	0.00062833	0.00063751	0.00063774	0.00054668	0.00010024	0.741665		R03260	0.000545406	0.000551362	0.00050488	4.64828e-05	0.794037
R11171	3.5527e-05	2.0766e-05	5.8855e-05	9.7621e-05	0.00010018	0.741992		R04944	0.000545406	0.000551362	0.00050488	4.64828e-05	0.794345
R01431	0.00010886	9.4767e-05	0.00010654	0.00019246	0.0001	0.742319		R04945	0.000545406	0.000551362	0.00050488	4.64828e-05	0.794652
R09772	9.4231e-05	8.6867e-05	0.00013418	4.16e-05	9.9943e-05	0.742645		R04946	0.000545406	0.000551362	0.00050488	4.64828e-05	0.794959
R10204	5.2114e-05	3.7152e-05	6.226e-05	0.00012693	9.9923e-05	0.742971		R06620	8.66916e-06	4.99148e-06	5.13851e-05	4.63936e-05	0.795266
R10816	3.4277e-05	2.2011e-05	4.0078e-05	0.00011594	9.9731e-05	0.743296		R10303	8.66914e-06	4.99148e-06	5.13851e-05	4.63936e-05	0.795572
R04379	0.00012716	0.00010768	0.00014694	0.0001876	9.9701e-05	0.743622		R05185	0.000116205	0.000123588	7.72147e-05	4.63734e-05	0.795879
R04482	0.00012716	0.00010768	0.00014694	0.0001876	9.9701e-05	0.743947		R05496	0.000116205	0.000123588	7.72147e-05	4.63734e-05	0.796185
R08433	0.00010526	0.00012467	9.7705e-05	3.2531e-05	9.9692e-05	0.744273		R11223	8.96442e-06	5.23567e-06	5.15357e-05	4.63001e-05	0.796491
R08379	0.00012007	0.00010423	0.00012327	0.00020067	9.9654e-05	0.744598		R12187	8.96442e-06	5.23567e-06	5.15357e-05	4.63001e-05	0.796797
R02778	9.3269e-05	7.9026e-05	9.3024e-05	0.00017843	9.9648e-05	0.744923		R12200	8.96442e-06	5.23567e-06	5.15357e-05	4.63001e-05	0.797103
R00945	0.00099679	0.00101255	0.00097466	0.00093514	9.9542e-05	0.745248		R12206	8.96442e-06	5.23567e-06	5.15357e-05	4.63001e-05	0.79741
R09099	0.00099679	0.00101255	0.00097466	0.00093514	9.9542e-05	0.745573		R12211	8.96442e-06	5.23567e-06	5.15357e-05	4.63001e-05	0.797716
R05049	1.4344e-05	6.1861e-06	1.9841e-05	0.00010016	9.9474e-05	0.745898		R00839	0.000590464	0.000582381	0.00062859	4.62089e-05	0.798021
R03220	7.3849e-05	5.863e-05	7.8525e-05	0.00015338	9.9429e-05	0.746222		R05133	0.000590464	0.000582381	0.00062859	4.62089e-05	0.798326
R07168	0.00090648	0.00091462	0.00091509	0.00082398	9.9246e-05	0.746546		R05134	0.000590464	0.000582381	0.00062859	4.62089e-05	0.798632
R10486	0.00011191	9.1592e-05	0.0001404	0.00016227	9.9169e-05	0.74687		R00465	8.95508e-06	5.23567e-06	5.13853e-05	4.61496e-05	0.798937
R02285	6.0603e-05	4.3318e-05	8.0959e-05	0.00012194	9.8979e-05	0.747193		R00472	8.95508e-06	5.23567e-06	5.13853e-05	4.61496e-05	0.799242
R01819	0.00071267	0.00068913	0.00073378	0.00076691	9.8894e-05	0.747516		R00497	8.95508e-06	5.23567e-06	5.13853e-05	4.61496e-05	0.799547
R02100	0.00097563	0.00099158	0.00095356	0.00091477	9.8886e-05	0.747839		R00774	8.95508e-06	5.23567e-06	5.13853e-05	4.61496e-05	0.799852
R11896	0.00097563	0.00099158	0.00095356	0.00091477	9.8886e-05	0.748161		R01131	8.95508e-06	5.23567e-06	5.13853e-05	4.61496e-05	0.800157
R02728	0.000522	0.00050003	0.00053874	0.00058195	9.8662e-05	0.748483		R01228	8.95508e-06	5.23567e-06	5.13853e-05	4.61496e-05	0.800462
R11310	0.000522	0.00050003	0.00053874	0.00058195	9.8662e-05	0.748805		R01392	8.95508e-06	5.23567e-06	5.13853e-05	4.61496e-05	0.800767
R04385	0.00074576	0.00071541	0.00080847	0.00075111	9.8404e-05	0.749127		R01505	8.95508e-06	5.23567e-06	5.13853e-05	4.61496e-05	0.801072
R04132	2.8029e-05	1.5867e-05	3.8402e-05	0.00010385	9.8357e-05	0.749448		R01739	8.95508e-06	5.23567e-06	5.13853e-05	4.61496e-05	0.801377
R06897	2.8029e-05	1.5867e-05	3.8402e-05	0.00010385	9.8357e-05	0.749769		R01825	8.95508e-06	5.23567e-06	5.13853e-05	4.61496e-05	0.801682
R08970	0.00015946	0.00013874	0.00018257	0.0002139	9.8275e-05	0.750089		R02036	8.95508e-06	5.23567e-06	5.13853e-05	4.61496e-05	0.801987
R09982	4.3131e-05	2.9843e-05	4.9094e-05	0.000122	9.8118e-05	0.75041		R03139	8.95508e-06	5.23567e-06	5.13853e-05	4.61496e-05	0.802292
R00658	0.00101183	0.00101936	0.00101982	0.00092939	9.7969e-05	0.750729		R04027	8.95508e-06	5.23567e-06	5.13853e-05	4.61496e-05	0.802597
R01523	2.5944e-05	1.4577e-05	3.32e-05	0.00010519	9.7868e-05	0.751049		R04756	8.95508e-06	5.23567e-06	5.13853e-05	4.61496e-05	0.802902
R12425	1.4257e-05	5.9104e-06	2.4536e-05	9.3298e-05	9.7667e-05	0.751368		R04987	8.95508e-06	5.23567e-06	5.13853e-05	4.61496e-05	0.803207
R12432	1.4257e-05	5.9104e-06	2.4536e-05	9.3298e-05	9.7667e-05	0.751686		R05049	8.95508e-06	5.23567e-06	5.13853e-05	4.61496e-05	0.803512
R09820	3.2135e-05	1.9796e-05	4.0232e-05	0.00010895	9.7254e-05	0.752004		R05608	8.95508e-06	5.23567e-06	5.13853e-05	4.61496e-05	0.803817
R09836	3.2135e-05	1.9796e-05	4.0232e-05	0.00010895	9.7254e-05	0.752321		R06154	8.95508e-06	5.23567e-06	5.13853e-05	4.61496e-05	0.804123
R11186	1.8974e-05	9.7582e-06	2.3463e-05	0.00010252	9.7253e-05	0.752639		R06740	8.95508e-06	5.23567e-06	5.13853e-05	4.61496e-05	0.804428
R00548	0.00061565	0.00059186	0.00064393	0.00066034	9.6757e-05	0.752955		R07644	8.95508e-06	5.23567e-06	5.13853e-05	4.61496e-05	0.804733
R12215	1.4359e-05	6.3135e-06	1.9282e-05	9.8061e-05	9.667e-05	0.75327		R07658	8.95508e-06	5.23567e-06	5.13853e-05	4.61496e-05	0.805038
R00698	1.4862e-05	6.9171e-06	1.8532e-05	9.9746e-05	9.65e-05	0.753585		R07660	8.95508e-06	5.23567e-06	5.13853e-05	4.61496e-05	0.805343
R11906	1.4862e-05	6.9171e-06	1.8532e-05	9.9746e-05	9.65e-05	0.7539		R07662	8.95508e-06	5.23567e-06	5.13853e-05	4.61496e-05	0.805648
R08620	0.00092128	0.00092691	0.00093393	0.00084324	9.6328e-05	0.754215		R08618	8.95508e-06	5.23567e-06	5.13853e-05	4.61496e-05	0.805953
R08624	0.00092128	0.00092691	0.00093393	0.00084324	9.6328e-05	0.754529		R08768	8.95508e-06	5.23567e-06	5.13853e-05	4.61496e-05	0.806258
R08628	0.00092128	0.00092691	0.00093393	0.00084324	9.6328e-05	0.754843		R10127	8.95508e-06	5.23567e-06	5.13853e-05	4.61496e-05	0.806563
R08634	0.00092128	0.00092691	0.00093393	0.00084324	9.6328e-05	0.755158		R10994	8.95508e-06	5.23567e-06	5.13853e-05	4.61496e-05	0.806868
R08641	0.00092128	0.00092691	0.00093393	0.00084324	9.6328e-05	0.755472		R11783	8.95508e-06	5.23567e-06	5.13853e-05	4.61496e-05	0.807173
R08645	0.00092128	0.00092691	0.00093393	0.00084324	9.6328e-05	0.755787		R12067	8.95508e-06	5.23567e-06	5.13853e-05	4.61496e-05	0.807478
R01868	9.8068e-05	8.3314e-05	9.9861e-05	0.00017778	9.6258e-05	0.756101		R12215	8.95508e-06	5.23567e-06	5.13853e-05	4.61496e-05	0.807783
R00956	0.00030553	0.00031221	0.00031973	0.00023031	9.6101e-05	0.756414		R12658	8.95508e-06	5.23567e-06	5.13853e-05	4.61496e-05	0.808088
R02287	0.00029267	0.00030711	0.00029343	0.00021179	9.6081e-05	0.756728		R07661	9.07177e-06	5.37352e-06	5.13853e-05	4.60118e-05	0.808392
R03189	0.00029267	0.00030711	0.00029343	0.00021179	9.6081e-05	0.757042		R01057	0.00125343	0.00125919	0.00121321	4.5976e-05	0.808696
R07812	0.00011633	9.6453e-05	0.00014187	0.00016686	9.5953e-05	0.757355		R07163	0.000162318	0.000166253	0.000120337	4.59163e-05	0.809
R07821	0.00011633	9.6453e-05	0.00014187	0.00016686	9.5953e-05	0.757668		R02778	1.17021e-05	8.14089e-06	5.4056e-05	4.59151e-05	0.809303
R08222	2.1436e-05	1.2242e-05	2.369e-05	0.00010591	9.5923e-05	0.757981		R04030	0.000460042	0.000451489	0.00049733	4.58409e-05	0.809606
R08230	2.1436e-05	1.2242e-05	2.369e-05	0.00010591	9.5923e-05	0.758294		R10205	0.000176332	0.000168525	0.00021434	4.58154e-05	0.809909
R01105	0.00090418	0.0009233	0.00086287	0.00086878	9.5832e-05	0.758607		R01445	8.36388e-05	8.90384e-05	4.33048e-05	4.57336e-05	0.810211
R02000	0.00011044	9.2999e-05	0.00012165	0.00017748	9.5694e-05	0.758919		R10810	8.36388e-05	8.90384e-05	4.33048e-05	4.57336e-05	0.810513
R07773	0.00056446	0.00056395	0.00059138	0.00049639	9.5506e-05	0.759231		R00132	0.000846106	0.000837664	0.000883391	4.57272e-05	0.810816
R04134	8.086e-05	6.64e-05	8.3502e-05	0.00015922	9.5461e-05	0.759543		R10092	0.000846106	0.000837664	0.000883391	4.57272e-05	0.811118
R04380	8.086e-05	6.64e-05	8.3502e-05	0.00015922	9.5461e-05	0.759854		R02101	0.0011439	0.00114878	0.00110306	4.5724e-05	0.81142
R11019	1.437e-05	6.3453e-06	1.9282e-05	9.6872e-05	9.5439e-05	0.760166		R06836	9.44323e-06	5.71614e-06	5.13853e-05	4.56692e-05	0.811722
R06836	2.3021e-05	1.2736e-05	2.7718e-05	0.00010345	9.5414e-05	0.760477		R02081	0.000424322	0.000416879	0.000462482	4.56031e-05	0.812023
R05075	1.8278e-05	8.9908e-06	2.4145e-05	9.85e-05	9.5376e-05	0.760789		R01667	0.000125026	0.000116755	0.000162358	4.5603e-05	0.812325
R12197	1.8278e-05	8.9908e-06	2.4145e-05	9.85e-05	9.5376e-05	0.7611		R00008	1.41119e-05	1.00091e-05	5.56063e-05	4.55971e-05	0.812626
R00479	2.1494e-05	1.1833e-05	2.5222e-05	0.00010342	9.5317e-05	0.761411		R00350	1.41119e-05	1.00091e-05	5.56063e-05	4.55971e-05	0.812928
R10706	0.00018383	0.00016616	0.00019178	0.00025352	9.5308e-05	0.761722		R01157	5.99295e-05	5.23102e-05	9.78993e-05	4.5589e-05	0.813229
R01676	0.00045227	0.0004317	0.00046512	0.0005141	9.5246e-05	0.762033		R00858	0.000218955	0.000226826	0.000181242	4.55843e-05	0.81353
R04448	0.00065297	0.00062932	0.00068351	0.0006938	9.5021e-05	0.762343		R00571	0.00115709	0.00116303	0.00111749	4.55349e-05	0.813831
R08014	0.00035174	0.0003325	0.00036282	0.00041636	9.4933e-05	0.762653		R00573	0.00115709	0.00116303	0.00111749	4.55349e-05	0.814132
R08017	0.00035174	0.0003325	0.00036282	0.00041636	9.4933e-05	0.762963		R07125	9.57934e-06	5.87689e-06	5.13853e-05	4.55084e-05	0.814433
R08042	0.00035174	0.0003325	0.00036282	0.00041636	9.4933e-05	0.763273		R02705	7.65797e-05	8.20738e-05	3.6642e-05	4.54318e-05	0.814733
R09840	0.0004276	0.00040701	0.00044189	0.00048758	9.4862e-05	0.763582		R03537	0.0006987	0.000702979	0.000657588	4.53914e-05	0.815033
R05224	0.00057958	0.00058283	0.00059884	0.00050726	9.4832e-05	0.763892		R03538	0.0006987	0.000702979	0.000657588	4.53914e-05	0.815333
R05815	0.00057958	0.00058283	0.00059884	0.00050726	9.4832e-05	0.764201		R03929	0.0006987	0.000702979	0.000657588	4.53914e-05	0.815633
R07136	0.00036204	0.0003449	0.00036275	0.00043878	9.4593e-05	0.76451		R05135	0.0006987	0.000702979	0.000657588	4.53914e-05	0.815933
R00891	4.0105e-05	2.6766e-05	4.996e-05	0.00011091	9.4003e-05	0.764817		R01663	0.000791752	0.000797685	0.000752327	4.53578e-05	0.816233
R01290	4.0105e-05	2.6766e-05	4.996e-05	0.00011091	9.4003e-05	0.765124		R00994	0.000666847	0.000659051	0.000704325	4.52735e-05	0.816532
R04942	4.0105e-05	2.6766e-05	4.996e-05	0.00011091	9.4003e-05	0.765431		R04426	0.000666847	0.000659051	0.000704325	4.52735e-05	0.816832
R00336	5.945e-05	4.6599e-05	5.9367e-05	0.00014049	9.3969e-05	0.765737		R10052	0.000666847	0.000659051	0.000704325	4.52735e-05	0.817131
R02030	0.00034269	0.00035749	0.00033813	0.00026811	9.3944e-05	0.766044		R01185	0.000593679	0.0005835	0.000628772	4.52717e-05	0.81743
R01762	0.00052513	0.00053725	0.00052569	0.00044396	9.3851e-05	0.76635		R01186	0.000593679	0.0005835	0.000628772	4.52717e-05	0.817729
R01823	0.00017224	0.00016707	0.00020601	0.00011745	9.3714e-05	0.766656		R01187	0.000593679	0.0005835	0.000628772	4.52717e-05	0.818029
R01797	1.4268e-05	6.2959e-06	1.9219e-05	9.4861e-05	9.3516e-05	0.766961		R05320	7.75971e-06	4.22156e-06	4.94918e-05	4.52702e-05	0.818328
R07644	4.0099e-05	3.2266e-05	3.2154e-05	0.0001178	9.3476e-05	0.767267		R05149	0.000109951	0.000117362	7.21865e-05	4.5176e-05	0.818626
R04591	0.00107492	0.00108572	0.00107428	0.00099302	9.3348e-05	0.767571		R04438	1.00299e-05	6.25321e-06	5.13851e-05	4.51319e-05	0.818925
R01406	4.8142e-05	3.5977e-05	4.9708e-05	0.00012772	9.3305e-05	0.767876		R00928	9.16019e-05	8.46764e-05	0.000129737	4.50603e-05	0.819223
R04864	4.8142e-05	3.5977e-05	4.9708e-05	0.00012772	9.3305e-05	0.76818		R01449	9.16019e-05	8.46764e-05	0.000129737	4.50603e-05	0.81952
R00411	1.5616e-05	7.3324e-06	1.9863e-05	9.619e-05	9.3105e-05	0.768484		R05508	9.16019e-05	8.46764e-05	0.000129737	4.50603e-05	0.819818
R09640	0.00012512	0.00011205	0.00012098	0.0002009	9.2986e-05	0.768788		R02245	0.00045308	0.000446153	0.000491202	4.50492e-05	0.820116
R12755	0.00012512	0.00011205	0.00012098	0.0002009	9.2986e-05	0.769091		R01797	8.10404e-06	4.5352e-06	4.94918e-05	4.49566e-05	0.820413
R05164	0.00011962	0.00010086	0.00014148	0.00017176	9.2766e-05	0.769394		R02601	8.10404e-06	4.5352e-06	4.94918e-05	4.49566e-05	0.82071
R09543	0.00031474	0.00029219	0.00034534	0.00035407	9.2476e-05	0.769696		R02698	8.10404e-06	4.5352e-06	4.94918e-05	4.49566e-05	0.821008
R03893	1.9483e-05	1.085e-05	2.1266e-05	0.00010142	9.2352e-05	0.769997		R03299	8.10404e-06	4.5352e-06	4.94918e-05	4.49566e-05	0.821305
R05510	1.9483e-05	1.085e-05	2.1266e-05	0.00010142	9.2352e-05	0.770299		R03303	8.10404e-06	4.5352e-06	4.94918e-05	4.49566e-05	0.821602
R05511	1.9483e-05	1.085e-05	2.1266e-05	0.00010142	9.2352e-05	0.7706		R03863	8.10404e-06	4.5352e-06	4.94918e-05	4.49566e-05	0.821899
R06835	1.9483e-05	1.085e-05	2.1266e-05	0.00010142	9.2352e-05	0.770902		R03864	8.10404e-06	4.5352e-06	4.94918e-05	4.49566e-05	0.822196
R06838	1.9483e-05	1.085e-05	2.1266e-05	0.00010142	9.2352e-05	0.771203		R04217	8.10404e-06	4.5352e-06	4.94918e-05	4.49566e-05	0.822493
R08120	1.9483e-05	1.085e-05	2.1266e-05	0.00010142	9.2352e-05	0.771504		R04556	8.10404e-06	4.5352e-06	4.94918e-05	4.49566e-05	0.82279
R08121	1.9483e-05	1.085e-05	2.1266e-05	0.00010142	9.2352e-05	0.771806		R04557	8.10404e-06	4.5352e-06	4.94918e-05	4.49566e-05	0.823088
R09136	1.9483e-05	1.085e-05	2.1266e-05	0.00010142	9.2352e-05	0.772107		R04781	8.10404e-06	4.5352e-06	4.94918e-05	4.49566e-05	0.823385
R09220	1.9483e-05	1.085e-05	2.1266e-05	0.00010142	9.2352e-05	0.772409		R06601	8.10404e-06	4.5352e-06	4.94918e-05	4.49566e-05	0.823682
R09222	1.9483e-05	1.085e-05	2.1266e-05	0.00010142	9.2352e-05	0.77271		R07414	8.10404e-06	4.5352e-06	4.94918e-05	4.49566e-05	0.823979
R10099	0.00015292	0.00013192	0.00018262	0.00019448	9.2256e-05	0.773011		R07419	8.10404e-06	4.5352e-06	4.94918e-05	4.49566e-05	0.824276
R05274	1.4492e-05	6.5304e-06	1.8862e-05	9.4394e-05	9.2233e-05	0.773312		R07839	8.10404e-06	4.5352e-06	4.94918e-05	4.49566e-05	0.824573
R08603	0.00010878	8.9846e-05	0.00013079	0.00016007	9.2233e-05	0.773613		R09748	8.10404e-06	4.5352e-06	4.94918e-05	4.49566e-05	0.824871
R06530	0.00064774	0.00065862	0.00065101	0.00056969	9.2195e-05	0.773914		R11335	8.10404e-06	4.5352e-06	4.94918e-05	4.49566e-05	0.825168
R00381	0.00010516	8.4042e-05	0.00014313	0.00013809	9.202e-05	0.774215		R11861	8.10404e-06	4.5352e-06	4.94918e-05	4.49566e-05	0.825465
R03139	1.4153e-05	6.2204e-06	1.9247e-05	9.3049e-05	9.1922e-05	0.774515		R13041	8.10404e-06	4.5352e-06	4.94918e-05	4.49566e-05	0.825762
R04027	1.4153e-05	6.2204e-06	1.9247e-05	9.3049e-05	9.1922e-05	0.774815		R13042	8.10404e-06	4.5352e-06	4.94918e-05	4.49566e-05	0.826059
R06154	1.4153e-05	6.2204e-06	1.9247e-05	9.3049e-05	9.1922e-05	0.775115		R01168	0.000286274	0.000278527	0.00032347	4.4944e-05	0.826356
R06740	1.4153e-05	6.2204e-06	1.9247e-05	9.3049e-05	9.1922e-05	0.775415		R00342	0.000392275	0.000398938	0.000354085	4.48527e-05	0.826653
R05320	1.4206e-05	6.3387e-06	1.8753e-05	9.3621e-05	9.1829e-05	0.775715		R00112	0.000194842	0.000187015	0.000231754	4.47393e-05	0.826948
R08125	0.00017181	0.00015014	0.00020745	0.00020627	9.1773e-05	0.776014		R00760	0.000941152	0.000945588	0.000900942	4.46461e-05	0.827243
R00475	0.0003535	0.00037273	0.00032191	0.00031257	9.1752e-05	0.776314		R00867	0.000941152	0.000945588	0.000900942	4.46461e-05	0.827539
R07125	2.9624e-05	2.1153e-05	2.5226e-05	0.00010834	9.1587e-05	0.776613		R03920	0.000941152	0.000945588	0.000900942	4.46461e-05	0.827834
R11861	1.4185e-05	6.2644e-06	1.9135e-05	9.2859e-05	9.1544e-05	0.776911		R06627	4.11133e-05	4.91624e-05	4.51623e-06	4.46461e-05	0.828129
R00353	0.00010077	0.0001178	9.5033e-05	3.2222e-05	9.1319e-05	0.777209		R10528	8.85304e-05	8.09658e-05	0.000125606	4.46398e-05	0.828424
R00947	0.00023472	0.00022941	0.00021425	0.00030024	9.1303e-05	0.777507		R00494	0.000107282	0.000100001	0.000144589	4.4588e-05	0.828719
R07764	0.00081776	0.00079075	0.00086762	0.00083175	9.0868e-05	0.777804		R01262	0.000107282	0.000100001	0.000144589	4.4588e-05	0.829013
R00527	0.00013213	0.00011875	0.00013083	0.00020821	9.0752e-05	0.7781		R01687	0.000107282	0.000100001	0.000144589	4.4588e-05	0.829308
R05608	9.3115e-05	7.5865e-05	0.00010912	0.00015053	9.0669e-05	0.778396		R03867	0.000107282	0.000100001	0.000144589	4.4588e-05	0.829603
R04189	1.384e-05	6.0435e-06	1.8679e-05	9.1792e-05	9.0587e-05	0.778692		R03916	0.000107282	0.000100001	0.000144589	4.4588e-05	0.829897
R02536	1.4157e-05	6.2466e-06	1.9247e-05	9.1704e-05	9.0547e-05	0.778987		R03970	0.000107282	0.000100001	0.000144589	4.4588e-05	0.830192
R02695	1.4157e-05	6.2466e-06	1.9247e-05	9.1704e-05	9.0547e-05	0.779283		R03971	0.000107282	0.000100001	0.000144589	4.4588e-05	0.830487
R03300	1.4157e-05	6.2466e-06	1.9247e-05	9.1704e-05	9.0547e-05	0.779579		R04935	0.000107282	0.000100001	0.000144589	4.4588e-05	0.830782
R00465	7.5375e-05	6.8443e-05	6.1902e-05	0.00014547	9.0502e-05	0.779874		R01011	5.14464e-05	4.62e-05	9.07799e-05	4.45799e-05	0.831076
R01392	7.5375e-05	6.8443e-05	6.1902e-05	0.00014547	9.0502e-05	0.780169		R01059	5.14464e-05	4.62e-05	9.07799e-05	4.45799e-05	0.831371
R00994	0.00090806	0.0008985	0.00094228	0.00086147	9.0378e-05	0.780464		R03372	8.5728e-06	4.99148e-06	4.94918e-05	4.45003e-05	0.831665
R04426	0.00090806	0.0008985	0.00094228	0.00086147	9.0378e-05	0.780759		R00411	8.85625e-06	5.23567e-06	4.94918e-05	4.42562e-05	0.831958
R10052	0.00090806	0.0008985	0.00094228	0.00086147	9.0378e-05	0.781054		R01064	8.85625e-06	5.23567e-06	4.94918e-05	4.42562e-05	0.83225
R01901	0.00010667	8.9872e-05	0.0001196	0.00016714	9.0192e-05	0.781349		R02261	8.85625e-06	5.23567e-06	4.94918e-05	4.42562e-05	0.832543
R07127	0.00010667	8.9872e-05	0.0001196	0.00016714	9.0192e-05	0.781643		R02536	8.85625e-06	5.23567e-06	4.94918e-05	4.42562e-05	0.832835
R11524	0.00010753	0.00012571	9.087e-05	5.2481e-05	8.9884e-05	0.781936		R02695	8.85625e-06	5.23567e-06	4.94918e-05	4.42562e-05	0.833128
R01505	1.8198e-05	9.4982e-06	2.138e-05	9.619e-05	8.9874e-05	0.78223		R03132	8.85625e-06	5.23567e-06	4.94918e-05	4.42562e-05	0.83342
R08944	4.1152e-05	2.8045e-05	4.9361e-05	0.00010961	8.9776e-05	0.782523		R03300	8.85625e-06	5.23567e-06	4.94918e-05	4.42562e-05	0.833713
R06786	1.3605e-05	5.9372e-06	1.8195e-05	9.098e-05	8.9632e-05	0.782815		R03893	8.85625e-06	5.23567e-06	4.94918e-05	4.42562e-05	0.834005
R06787	1.3605e-05	5.9372e-06	1.8195e-05	9.098e-05	8.9632e-05	0.783108		R05510	8.85625e-06	5.23567e-06	4.94918e-05	4.42562e-05	0.834298
R07662	1.9276e-05	1.0513e-05	2.2155e-05	9.7232e-05	8.9598e-05	0.7834		R05511	8.85625e-06	5.23567e-06	4.94918e-05	4.42562e-05	0.83459
R11082	1.6974e-05	8.8065e-06	1.9273e-05	9.6049e-05	8.9542e-05	0.783693		R05571	8.85625e-06	5.23567e-06	4.94918e-05	4.42562e-05	0.834883
R10564	0.00013323	0.00014878	0.00012689	6.5639e-05	8.948e-05	0.783985		R05707	8.85625e-06	5.23567e-06	4.94918e-05	4.42562e-05	0.835175
R06633	0.00015949	0.00017622	0.00014592	0.00010031	8.9478e-05	0.784277		R06786	8.85625e-06	5.23567e-06	4.94918e-05	4.42562e-05	0.835468
R09748	1.5063e-05	6.8185e-06	2.1196e-05	9.0131e-05	8.9447e-05	0.784569		R06787	8.85625e-06	5.23567e-06	4.94918e-05	4.42562e-05	0.83576
R00260	0.00100246	0.00101788	0.00097332	0.00095796	8.907e-05	0.78486		R06835	8.85625e-06	5.23567e-06	4.94918e-05	4.42562e-05	0.836053
R08503	0.00014781	0.0001281	0.00017186	0.00019286	8.8806e-05	0.785149		R06838	8.85625e-06	5.23567e-06	4.94918e-05	4.42562e-05	0.836345
R00905	0.00023828	0.00021615	0.00027444	0.00026867	8.8677e-05	0.785439		R08120	8.85625e-06	5.23567e-06	4.94918e-05	4.42562e-05	0.836638
R04666	0.00023828	0.00021615	0.00027444	0.00026867	8.8677e-05	0.785728		R08121	8.85625e-06	5.23567e-06	4.94918e-05	4.42562e-05	0.83693
R01064	1.8868e-05	9.461e-06	2.5161e-05	9.1702e-05	8.8534e-05	0.786017		R09136	8.85625e-06	5.23567e-06	4.94918e-05	4.42562e-05	0.837223
R03581	1.3868e-05	6.0693e-06	1.8985e-05	8.9371e-05	8.842e-05	0.786306		R09220	8.85625e-06	5.23567e-06	4.94918e-05	4.42562e-05	0.837515
R08083	1.3868e-05	6.0693e-06	1.8985e-05	8.9371e-05	8.842e-05	0.786594		R09222	8.85625e-06	5.23567e-06	4.94918e-05	4.42562e-05	0.837808
R09837	0.00011879	0.0001016	0.00013286	0.00017593	8.8404e-05	0.786883		R09750	8.85625e-06	5.23567e-06	4.94918e-05	4.42562e-05	0.838101
R03243	0.00096876	0.00097919	0.00096612	0.00089398	8.7845e-05	0.78717		R10906	8.85625e-06	5.23567e-06	4.94918e-05	4.42562e-05	0.838393
R05081	0.00048015	0.00049168	0.00047742	0.00040659	8.7819e-05	0.787456		R11019	8.85625e-06	5.23567e-06	4.94918e-05	4.42562e-05	0.838686
R10849	0.00048015	0.00049168	0.00047742	0.00040659	8.7819e-05	0.787743		R11082	8.85625e-06	5.23567e-06	4.94918e-05	4.42562e-05	0.838978
R12813	0.00048015	0.00049168	0.00047742	0.00040659	8.7819e-05	0.78803		R11186	8.85625e-06	5.23567e-06	4.94918e-05	4.42562e-05	0.839271
R12900	0.00048015	0.00049168	0.00047742	0.00040659	8.7819e-05	0.788316		R11204	8.85625e-06	5.23567e-06	4.94918e-05	4.42562e-05	0.839563
R12901	0.00048015	0.00049168	0.00047742	0.00040659	8.7819e-05	0.788603		R11205	8.85625e-06	5.23567e-06	4.94918e-05	4.42562e-05	0.839856
R01383	2.6257e-05	1.3886e-05	4.498e-05	8.2915e-05	8.7751e-05	0.788889		R10100	6.79933e-05	6.06109e-05	0.000104823	4.42124e-05	0.840148
R02358	2.6257e-05	1.3886e-05	4.498e-05	8.2915e-05	8.7751e-05	0.789176		R00829	1.11243e-05	7.17475e-06	5.13853e-05	4.42105e-05	0.84044
R02389	2.6257e-05	1.3886e-05	4.498e-05	8.2915e-05	8.7751e-05	0.789462		R00927	1.11243e-05	7.17475e-06	5.13853e-05	4.42105e-05	0.840732
R02478	2.6257e-05	1.3886e-05	4.498e-05	8.2915e-05	8.7751e-05	0.789749		R03778	1.11243e-05	7.17475e-06	5.13853e-05	4.42105e-05	0.841025
R02502	2.6257e-05	1.3886e-05	4.498e-05	8.2915e-05	8.7751e-05	0.790035		R03858	1.11243e-05	7.17475e-06	5.13853e-05	4.42105e-05	0.841317
R02902	2.6257e-05	1.3886e-05	4.498e-05	8.2915e-05	8.7751e-05	0.790321		R03991	1.11243e-05	7.17475e-06	5.13853e-05	4.42105e-05	0.841609
R03091	2.6257e-05	1.3886e-05	4.498e-05	8.2915e-05	8.7751e-05	0.790608		R04546	1.11243e-05	7.17475e-06	5.13853e-05	4.42105e-05	0.841901
R04352	2.6257e-05	1.3886e-05	4.498e-05	8.2915e-05	8.7751e-05	0.790894		R04742	1.11243e-05	7.17475e-06	5.13853e-05	4.42105e-05	0.842193
R04353	2.6257e-05	1.3886e-05	4.498e-05	8.2915e-05	8.7751e-05	0.791181		R04747	1.11243e-05	7.17475e-06	5.13853e-05	4.42105e-05	0.842486
R04354	2.6257e-05	1.3886e-05	4.498e-05	8.2915e-05	8.7751e-05	0.791467		R05506	1.11243e-05	7.17475e-06	5.13853e-05	4.42105e-05	0.842778
R04683	2.6257e-05	1.3886e-05	4.498e-05	8.2915e-05	8.7751e-05	0.791754		R05586	1.11243e-05	7.17475e-06	5.13853e-05	4.42105e-05	0.84307
R07106	2.6257e-05	1.3886e-05	4.498e-05	8.2915e-05	8.7751e-05	0.79204		R07891	1.11243e-05	7.17475e-06	5.13853e-05	4.42105e-05	0.843362
R08259	2.6257e-05	1.3886e-05	4.498e-05	8.2915e-05	8.7751e-05	0.792326		R07895	1.11243e-05	7.17475e-06	5.13853e-05	4.42105e-05	0.843655
R08261	2.6257e-05	1.3886e-05	4.498e-05	8.2915e-05	8.7751e-05	0.792613		R07899	1.11243e-05	7.17475e-06	5.13853e-05	4.42105e-05	0.843947
R08262	2.6257e-05	1.3886e-05	4.498e-05	8.2915e-05	8.7751e-05	0.792899		R08091	1.11243e-05	7.17475e-06	5.13853e-05	4.42105e-05	0.844239
R08263	2.6257e-05	1.3886e-05	4.498e-05	8.2915e-05	8.7751e-05	0.793186		R08095	1.11243e-05	7.17475e-06	5.13853e-05	4.42105e-05	0.844531
R08615	2.6257e-05	1.3886e-05	4.498e-05	8.2915e-05	8.7751e-05	0.793472		R02134	8.97083e-06	5.37352e-06	4.94918e-05	4.41183e-05	0.844823
R09426	2.6257e-05	1.3886e-05	4.498e-05	8.2915e-05	8.7751e-05	0.793759		R09983	1.20321e-05	8.1298e-06	5.21768e-05	4.4047e-05	0.845114
R09427	2.6257e-05	1.3886e-05	4.498e-05	8.2915e-05	8.7751e-05	0.794045		R01370	1.38403e-05	9.65488e-06	5.34605e-05	4.38056e-05	0.845403
R09428	2.6257e-05	1.3886e-05	4.498e-05	8.2915e-05	8.7751e-05	0.794331		R01371	1.38403e-05	9.65488e-06	5.34605e-05	4.38056e-05	0.845693
R11335	1.4324e-05	6.377e-06	1.9701e-05	8.8574e-05	8.7574e-05	0.794617		R03337	1.38403e-05	9.65488e-06	5.34605e-05	4.38056e-05	0.845983
R11169	1.8226e-05	8.5367e-06	2.835e-05	8.586e-05	8.7447e-05	0.794903		R03339	1.38403e-05	9.65488e-06	5.34605e-05	4.38056e-05	0.846272
R02473	0.0004115	0.00040309	0.00039643	0.00047535	8.7324e-05	0.795188		R07417	9.33913e-06	5.71614e-06	4.94918e-05	4.37757e-05	0.846561
R00749	0.00014009	0.00012255	0.00015441	0.00019554	8.7306e-05	0.795473		R07418	9.33913e-06	5.71614e-06	4.94918e-05	4.37757e-05	0.846851
R07210	4.4044e-05	3.3641e-05	4.1563e-05	0.0001184	8.7237e-05	0.795757		R07232	9.33916e-06	5.71614e-06	4.94918e-05	4.37757e-05	0.84714
R10206	4.4044e-05	3.3641e-05	4.1563e-05	0.0001184	8.7237e-05	0.796042		R11786	9.38984e-06	5.78477e-06	4.93451e-05	4.35603e-05	0.847428
R02718	0.00025864	0.00024096	0.00026912	0.00031767	8.719e-05	0.796327		R03256	0.000219095	0.000210428	0.000253866	4.34386e-05	0.847715
R00357	0.00060134	0.00058629	0.00064353	0.00057141	8.7173e-05	0.796611		R10246	0.000459652	0.000466523	0.000423182	4.33403e-05	0.848002
R00481	0.00060134	0.00058629	0.00064353	0.00057141	8.7173e-05	0.796896		R00397	1.67765e-05	1.30328e-05	5.62108e-05	4.3178e-05	0.848287
R00801	0.00092978	0.00094186	0.00091767	0.00086694	8.7039e-05	0.79718		R00863	1.67765e-05	1.30328e-05	5.62108e-05	4.3178e-05	0.848572
R07658	3.6483e-05	2.6664e-05	3.4306e-05	0.00011151	8.7018e-05	0.797464		R01497	0.000114566	0.000120442	7.72662e-05	4.31759e-05	0.848858
R07660	3.6483e-05	2.6664e-05	3.4306e-05	0.00011151	8.7018e-05	0.797748		R06275	0.000114566	0.000120442	7.72662e-05	4.31759e-05	0.849143
R02914	0.00021131	0.00019295	0.00022676	0.00026433	8.6829e-05	0.798031		R12240	0.000912413	0.000919012	0.000875853	4.31589e-05	0.849429
R01025	1.3924e-05	6.0721e-06	1.9501e-05	8.7099e-05	8.6605e-05	0.798314		R09982	4.14405e-05	3.42548e-05	7.72604e-05	4.30055e-05	0.849713
R03863	1.5858e-05	7.9124e-06	1.8855e-05	9.1097e-05	8.6181e-05	0.798595		R00985	0.000782213	0.000787653	0.000744752	4.29011e-05	0.849996
R03864	1.5858e-05	7.9124e-06	1.8855e-05	9.1097e-05	8.6181e-05	0.798877		R00986	0.000782213	0.000787653	0.000744752	4.29011e-05	0.85028
R04556	1.5858e-05	7.9124e-06	1.8855e-05	9.1097e-05	8.6181e-05	0.799158		R08780	0.000217574	0.000221026	0.000178128	4.28979e-05	0.850563
R04557	1.5858e-05	7.9124e-06	1.8855e-05	9.1097e-05	8.6181e-05	0.799439		R04000	4.99117e-05	5.65874e-05	1.3769e-05	4.28184e-05	0.850846
R13041	1.5858e-05	7.9124e-06	1.8855e-05	9.1097e-05	8.6181e-05	0.79972		R05509	4.99117e-05	5.65874e-05	1.3769e-05	4.28184e-05	0.851129
R13042	1.5858e-05	7.9124e-06	1.8855e-05	9.1097e-05	8.6181e-05	0.800002		R11507	0.000226096	0.000231937	0.000189148	4.27896e-05	0.851412
R01394	0.00012092	0.000103	0.00014088	0.0001692	8.6157e-05	0.800283		R03025	5.39211e-05	4.78813e-05	9.06578e-05	4.27766e-05	0.851695
R03062	0.00017427	0.00015772	0.00018351	0.00023372	8.5247e-05	0.800561		R01625	0.00110672	0.00111247	0.0010697	4.27633e-05	0.851978
R03948	0.00044077	0.00041697	0.00049696	0.00043553	8.5231e-05	0.800839		R03045	2.0492e-05	1.56234e-05	5.82182e-05	4.25948e-05	0.852259
R05808	0.00044077	0.00041697	0.00049696	0.00043553	8.5231e-05	0.801118		R04137	2.0492e-05	1.56234e-05	5.82182e-05	4.25948e-05	0.852541
R04217	1.391e-05	6.1761e-06	1.8902e-05	8.6281e-05	8.5096e-05	0.801395		R04170	2.0492e-05	1.56234e-05	5.82182e-05	4.25948e-05	0.852822
R01370	2.7997e-05	1.7424e-05	3.1946e-05	9.8541e-05	8.5066e-05	0.801673		R04204	2.0492e-05	1.56234e-05	5.82182e-05	4.25948e-05	0.853104
R01371	2.7997e-05	1.7424e-05	3.1946e-05	9.8541e-05	8.5066e-05	0.801951		R04224	2.0492e-05	1.56234e-05	5.82182e-05	4.25948e-05	0.853385
R03337	2.7997e-05	1.7424e-05	3.1946e-05	9.8541e-05	8.5066e-05	0.802228		R04738	2.0492e-05	1.56234e-05	5.82182e-05	4.25948e-05	0.853667
R03339	2.7997e-05	1.7424e-05	3.1946e-05	9.8541e-05	8.5066e-05	0.802506		R04740	2.0492e-05	1.56234e-05	5.82182e-05	4.25948e-05	0.853949
R01785	0.00039247	0.00037461	0.00040101	0.00045108	8.5004e-05	0.802783		R04744	2.0492e-05	1.56234e-05	5.82182e-05	4.25948e-05	0.85423
R02263	0.00039247	0.00037461	0.00040101	0.00045108	8.5004e-05	0.803061		R04746	2.0492e-05	1.56234e-05	5.82182e-05	4.25948e-05	0.854512
R02773	0.00027234	0.00027403	0.0002907	0.00020744	8.4944e-05	0.803338		R04749	2.0492e-05	1.56234e-05	5.82182e-05	4.25948e-05	0.854793
R09081	0.00043512	0.00044515	0.00043905	0.00036417	8.4912e-05	0.803615		R06411	2.0492e-05	1.56234e-05	5.82182e-05	4.25948e-05	0.855075
R09082	0.00043512	0.00044515	0.00043905	0.00036417	8.4912e-05	0.803892		R06412	2.0492e-05	1.56234e-05	5.82182e-05	4.25948e-05	0.855356
R01279	0.00023068	0.00021736	0.00022751	0.00029905	8.4858e-05	0.804169		R06942	2.0492e-05	1.56234e-05	5.82182e-05	4.25948e-05	0.855638
R03777	0.00023068	0.00021736	0.00022751	0.00029905	8.4858e-05	0.804446		R08093	2.0492e-05	1.56234e-05	5.82182e-05	4.25948e-05	0.855919
R03857	0.00023068	0.00021736	0.00022751	0.00029905	8.4858e-05	0.804723		R04148	0.000580819	0.000587404	0.000544858	4.25457e-05	0.856201
R03990	0.00023068	0.00021736	0.00022751	0.00029905	8.4858e-05	0.805		R03028	0.000265512	0.000270917	0.000228499	4.24176e-05	0.856481
R04754	0.00023068	0.00021736	0.00022751	0.00029905	8.4858e-05	0.805277		R05176	0.000385199	0.000392368	0.000349956	4.24118e-05	0.856761
R03241	4.2824e-05	3.2765e-05	4.0161e-05	0.00011491	8.4812e-05	0.805554		R08014	0.000463469	0.00047004	0.000427726	4.23133e-05	0.857041
R12695	4.2824e-05	3.2765e-05	4.0161e-05	0.00011491	8.4812e-05	0.805831		R08017	0.000463469	0.00047004	0.000427726	4.23133e-05	0.857321
R09562	0.00020007	0.00019939	0.00022335	0.00013928	8.4749e-05	0.806108		R08042	0.000463469	0.00047004	0.000427726	4.23133e-05	0.8576
R11479	6.0101e-05	4.6733e-05	6.7056e-05	0.00012444	8.4662e-05	0.806384		R03027	6.38263e-05	5.61745e-05	9.81127e-05	4.19382e-05	0.857877
R00182	0.00075874	0.00076568	0.00071689	0.00079443	8.4475e-05	0.80666		R03791	7.65929e-05	7.07829e-05	0.000112622	4.18393e-05	0.858154
R12894	6.6735e-05	8.6821e-05	4.912e-05	2.0011e-05	8.4425e-05	0.806935		R04161	7.65929e-05	7.07829e-05	0.000112622	4.18393e-05	0.858431
R02689	0.00048246	0.00049689	0.00046572	0.00042945	8.4175e-05	0.80721		R01030	0.000679437	0.000670968	0.000712669	4.17007e-05	0.858706
R03048	1.3318e-05	5.9636e-06	1.7125e-05	8.6309e-05	8.4152e-05	0.807485		R01470	0.000679437	0.000670968	0.000712669	4.17007e-05	0.858982
R08382	1.3318e-05	5.9636e-06	1.7125e-05	8.6309e-05	8.4152e-05	0.807759		R08366	0.00035427	0.000348227	0.000389402	4.11742e-05	0.859254
R00846	1.9367e-05	9.6409e-06	3.1964e-05	8.1085e-05	8.4042e-05	0.808034		R00509	1.13965e-05	8.1453e-06	4.93083e-05	4.1163e-05	0.859526
R09645	7.6871e-05	6.1466e-05	8.947e-05	0.00013285	8.3984e-05	0.808308		R04928	1.13965e-05	8.1453e-06	4.93083e-05	4.1163e-05	0.859798
R02426	0.00029945	0.00030586	0.00031004	0.00023255	8.3896e-05	0.808582		R11702	6.23591e-05	5.56666e-05	9.67761e-05	4.11094e-05	0.86007
R06529	0.00059094	0.000586	0.0006191	0.00054038	8.3658e-05	0.808855		R12038	6.23591e-05	5.56666e-05	9.67761e-05	4.11094e-05	0.860342
R07302	0.00059094	0.000586	0.0006191	0.00054038	8.3658e-05	0.809128		R01069	0.000458442	0.000450433	0.000491458	4.10248e-05	0.860613
R05807	0.00057692	0.00058787	0.00057809	0.00050544	8.3602e-05	0.809401		R01801	0.000916494	0.000921378	0.000880467	4.09119e-05	0.860883
R02601	2.4742e-05	1.3966e-05	3.2174e-05	9.0095e-05	8.3562e-05	0.809673		R03509	0.000818306	0.000823226	0.000782331	4.08941e-05	0.861153
R04781	2.4742e-05	1.3966e-05	3.2174e-05	9.0095e-05	8.3562e-05	0.809946		R02889	0.000570197	0.000563083	0.00060384	4.07578e-05	0.861423
R00425	0.00051447	0.00049503	0.00053187	0.00056119	8.3561e-05	0.810219		R11508	3.75309e-05	4.51729e-05	4.42805e-06	4.07448e-05	0.861692
R05554	5.8888e-05	4.3529e-05	7.6352e-05	0.0001096	8.3535e-05	0.810492		R11509	3.75309e-05	4.51729e-05	4.42805e-06	4.07448e-05	0.861961
R01316	8.397e-05	7.1357e-05	8.3316e-05	0.00015413	8.3429e-05	0.810764		R05813	0.000260551	0.000265254	0.000224535	4.07194e-05	0.862231
R02054	8.397e-05	7.1357e-05	8.3316e-05	0.00015413	8.3429e-05	0.811036		R06695	4.27105e-05	3.59757e-05	7.66095e-05	4.06338e-05	0.862499
R04034	8.397e-05	7.1357e-05	8.3316e-05	0.00015413	8.3429e-05	0.811308		R03599	0.0011407	0.00114575	0.00110527	4.04839e-05	0.862767
R07860	8.397e-05	7.1357e-05	8.3316e-05	0.00015413	8.3429e-05	0.811581		R10204	8.27483e-06	4.99148e-06	4.5425e-05	4.04335e-05	0.863034
R01884	0.00032462	0.00030939	0.00036783	0.00029982	8.3244e-05	0.811852		R10339	3.81723e-05	3.18139e-05	7.21046e-05	4.02907e-05	0.8633
R06782	4.1727e-05	3.2055e-05	3.8557e-05	0.00011184	8.2952e-05	0.812123		R00623	0.000973081	0.000965291	0.00100549	4.02001e-05	0.863566
R06783	4.1727e-05	3.2055e-05	3.8557e-05	0.00011184	8.2952e-05	0.812394		R00754	0.000973081	0.000965291	0.00100549	4.02001e-05	0.863832
R01058	4.3451e-05	2.8478e-05	6.8943e-05	8.5676e-05	8.269e-05	0.812664		R04880	0.000973081	0.000965291	0.00100549	4.02001e-05	0.864097
R07839	1.5427e-05	7.4262e-06	1.9297e-05	8.6129e-05	8.2572e-05	0.812933		R05233	0.000973081	0.000965291	0.00100549	4.02001e-05	0.864363
R12812	0.00026441	0.00024761	0.00027355	0.00032103	8.2552e-05	0.813203		R05234	0.000973081	0.000965291	0.00100549	4.02001e-05	0.864629
R12863	0.00026441	0.00024761	0.00027355	0.00032103	8.2552e-05	0.813472		R06917	0.000973081	0.000965291	0.00100549	4.02001e-05	0.864895
R12867	0.00026441	0.00024761	0.00027355	0.00032103	8.2552e-05	0.813742		R06927	0.000973081	0.000965291	0.00100549	4.02001e-05	0.86516
R12871	0.00026441	0.00024761	0.00027355	0.00032103	8.2552e-05	0.814011		R00230	0.00114209	0.00114627	0.00110608	4.01964e-05	0.865426
R12873	0.00026441	0.00024761	0.00027355	0.00032103	8.2552e-05	0.814281		R00087	0.000143502	0.000147568	0.000107395	4.01733e-05	0.865692
R12875	0.00026441	0.00024761	0.00027355	0.00032103	8.2552e-05	0.81455		R00287	0.000143502	0.000147568	0.000107395	4.01733e-05	0.865957
R12904	0.00026441	0.00024761	0.00027355	0.00032103	8.2552e-05	0.81482		R00426	0.000143502	0.000147568	0.000107395	4.01733e-05	0.866223
R07414	1.3652e-05	6.0723e-06	1.837e-05	8.3862e-05	8.2508e-05	0.815089		R03036	0.000143502	0.000147568	0.000107395	4.01733e-05	0.866488
R01066	0.00089054	0.000903	0.0008727	0.00083842	8.2433e-05	0.815358		R03434	3.42188e-05	2.89551e-05	6.89102e-05	3.99551e-05	0.866752
R12216	1.3031e-05	5.9502e-06	1.5784e-05	8.5591e-05	8.2393e-05	0.815627		R09532	3.42188e-05	2.89551e-05	6.89102e-05	3.99551e-05	0.867016
R01183	0.00053265	0.00054448	0.00052526	0.00046953	8.2346e-05	0.815896		R05554	8.68719e-06	5.39923e-06	4.53264e-05	3.99271e-05	0.86728
R09951	0.00053265	0.00054448	0.00052526	0.00046953	8.2346e-05	0.816164		R09845	8.3264e-05	8.86188e-05	4.88189e-05	3.97999e-05	0.867543
R01708	0.00026312	0.00024681	0.00026997	0.00032217	8.2219e-05	0.816433		R00059	3.12805e-05	2.58854e-05	6.56166e-05	3.97312e-05	0.867806
R03240	0.00023394	0.00021118	0.00028356	0.00024311	8.155e-05	0.816699		R10975	3.12805e-05	2.58854e-05	6.56166e-05	3.97312e-05	0.868069
R00461	0.00018754	0.00018993	0.00020412	0.00012511	8.1398e-05	0.816965		R10979	3.12805e-05	2.58854e-05	6.56166e-05	3.97312e-05	0.868331
R04198	0.0010432	0.00105421	0.00102981	0.00098622	8.1389e-05	0.81723		R00228	0.000730536	0.000734737	0.000695145	3.95924e-05	0.868593
R04199	0.0010432	0.00105421	0.00102981	0.00098622	8.1389e-05	0.817496		R00424	0.000997163	0.00100211	0.000962549	3.95582e-05	0.868854
R00829	4.655e-05	3.7004e-05	4.2523e-05	0.00011418	8.1207e-05	0.817761		R00428	0.000997163	0.00100211	0.000962549	3.95582e-05	0.869116
R00927	4.655e-05	3.7004e-05	4.2523e-05	0.00011418	8.1207e-05	0.818026		R04639	0.000997163	0.00100211	0.000962549	3.95582e-05	0.869377
R03778	4.655e-05	3.7004e-05	4.2523e-05	0.00011418	8.1207e-05	0.818291		R05046	0.000997163	0.00100211	0.000962549	3.95582e-05	0.869639
R03858	4.655e-05	3.7004e-05	4.2523e-05	0.00011418	8.1207e-05	0.818556		R05048	0.000997163	0.00100211	0.000962549	3.95582e-05	0.8699
R03991	4.655e-05	3.7004e-05	4.2523e-05	0.00011418	8.1207e-05	0.818821		R01982	2.40083e-05	1.92796e-05	5.86661e-05	3.93865e-05	0.870161
R04546	4.655e-05	3.7004e-05	4.2523e-05	0.00011418	8.1207e-05	0.819086		R07413	2.40083e-05	1.92796e-05	5.86661e-05	3.93865e-05	0.870421
R04742	4.655e-05	3.7004e-05	4.2523e-05	0.00011418	8.1207e-05	0.819351		R00921	0.00117405	0.00117826	0.0011389	3.93531e-05	0.870681
R04747	4.655e-05	3.7004e-05	4.2523e-05	0.00011418	8.1207e-05	0.819616		R01221	0.000948646	0.000939669	0.00097897	3.93019e-05	0.870941
R05506	4.655e-05	3.7004e-05	4.2523e-05	0.00011418	8.1207e-05	0.819882		R00448	7.36734e-06	4.22156e-06	4.35063e-05	3.92847e-05	0.8712
R05586	4.655e-05	3.7004e-05	4.2523e-05	0.00011418	8.1207e-05	0.820147		R03168	7.36734e-06	4.22156e-06	4.35063e-05	3.92847e-05	0.87146
R07891	4.655e-05	3.7004e-05	4.2523e-05	0.00011418	8.1207e-05	0.820412		R10090	7.36734e-06	4.22156e-06	4.35063e-05	3.92847e-05	0.87172
R07895	4.655e-05	3.7004e-05	4.2523e-05	0.00011418	8.1207e-05	0.820677		R12080	3.47099e-05	2.9641e-05	6.89102e-05	3.92692e-05	0.871979
R07899	4.655e-05	3.7004e-05	4.2523e-05	0.00011418	8.1207e-05	0.820942		R11591	3.80277e-05	3.29405e-05	7.21602e-05	3.92197e-05	0.872239
R08091	4.655e-05	3.7004e-05	4.2523e-05	0.00011418	8.1207e-05	0.821207		R01465	7.70982e-06	4.5352e-06	4.35063e-05	3.89711e-05	0.872496
R08095	4.655e-05	3.7004e-05	4.2523e-05	0.00011418	8.1207e-05	0.821472		R03048	7.70982e-06	4.5352e-06	4.35063e-05	3.89711e-05	0.872754
R09399	9.8753e-05	0.00011215	9.2644e-05	3.7239e-05	8.102e-05	0.821736		R08382	7.70982e-06	4.5352e-06	4.35063e-05	3.89711e-05	0.873011
R09400	9.8753e-05	0.00011215	9.2644e-05	3.7239e-05	8.102e-05	0.822001		R10939	7.70982e-06	4.5352e-06	4.35063e-05	3.89711e-05	0.873269
R04457	0.00049958	0.00048063	0.00051734	0.00054376	8.0881e-05	0.822265		R01172	0.000729982	0.00073405	0.000695145	3.89056e-05	0.873526
R04210	0.00013124	0.00012254	0.0001225	0.0001946	8.0798e-05	0.822528		R00816	0.000321688	0.000314592	0.000353353	3.87611e-05	0.873782
R12078	6.3953e-05	4.9394e-05	7.6175e-05	0.00011777	8.0601e-05	0.822792		R04089	0.000321688	0.000314592	0.000353353	3.87611e-05	0.874038
R12079	6.3953e-05	4.9394e-05	7.6175e-05	0.00011777	8.0601e-05	0.823055		R05295	0.000321688	0.000314592	0.000353353	3.87611e-05	0.874295
R10660	0.00011443	0.00012909	0.0001131	4.9978e-05	8.044e-05	0.823317		R05404	0.000321688	0.000314592	0.000353353	3.87611e-05	0.874551
R00264	0.00052511	0.00051978	0.00055231	0.00047732	8.0324e-05	0.823579		R05406	0.000321688	0.000314592	0.000353353	3.87611e-05	0.874807
R11462	9.603e-05	0.00010413	0.0001049	3.3254e-05	7.9747e-05	0.82384		R07795	0.000321688	0.000314592	0.000353353	3.87611e-05	0.875063
R03051	0.00088027	0.00086442	0.00091984	0.00085615	7.9547e-05	0.824099		R07766	0.000124092	0.000117466	0.000156126	3.86597e-05	0.875319
R04439	0.00088027	0.00086442	0.00091984	0.00085615	7.9547e-05	0.824359		R07769	0.000124092	0.000117466	0.000156126	3.86597e-05	0.875574
R04440	0.00088027	0.00086442	0.00091984	0.00085615	7.9547e-05	0.824619		R12427	0.000124092	0.000117466	0.000156126	3.86597e-05	0.87583
R05068	0.00088027	0.00086442	0.00091984	0.00085615	7.9547e-05	0.824878		R12428	0.000124092	0.000117466	0.000156126	3.86597e-05	0.876085
R05069	0.00088027	0.00086442	0.00091984	0.00085615	7.9547e-05	0.825138		R09697	6.43907e-06	3.40165e-06	4.20435e-05	3.86418e-05	0.876341
R05071	0.00088027	0.00086442	0.00091984	0.00085615	7.9547e-05	0.825398		R12554	6.43907e-06	3.40165e-06	4.20435e-05	3.86418e-05	0.876596
R01954	0.00100262	0.00101161	0.00100051	0.00093427	7.9457e-05	0.825657		R00292	0.000304664	0.000308432	0.000270064	3.83676e-05	0.87685
R11098	0.00096312	0.00097171	0.00096347	0.00089349	7.8561e-05	0.825913		R00698	8.45104e-06	5.23567e-06	4.35071e-05	3.82715e-05	0.877103
R11099	0.00096312	0.00097171	0.00096347	0.00089349	7.8561e-05	0.82617		R10142	8.45104e-06	5.23567e-06	4.35071e-05	3.82715e-05	0.877356
R00762	0.00079861	0.00078534	0.00083377	0.00076864	7.84e-05	0.826426		R11906	8.45104e-06	5.23567e-06	4.35071e-05	3.82715e-05	0.877609
R04780	0.00079861	0.00078534	0.00083377	0.00076864	7.84e-05	0.826682		R01771	0.00100132	0.00100744	0.000969331	3.81118e-05	0.877861
R07417	2.358e-05	1.3777e-05	2.8434e-05	8.7308e-05	7.8385e-05	0.826937		R00421	5.10435e-05	5.64239e-05	1.83758e-05	3.8048e-05	0.878112
R07418	2.358e-05	1.3777e-05	2.8434e-05	8.7308e-05	7.8385e-05	0.827193		R06894	5.10435e-05	5.64239e-05	1.83758e-05	3.8048e-05	0.878364
R10817	0.00027362	0.00027606	0.00028981	0.00021392	7.8326e-05	0.827449		R10776	0.000396921	0.000403082	0.000365311	3.77715e-05	0.878613
R10818	0.00027362	0.00027606	0.00028981	0.00021392	7.8326e-05	0.827705		R01917	0.000119886	0.000122545	8.47997e-05	3.77456e-05	0.878863
R08779	0.00012766	0.00010884	0.00015507	0.0001595	7.8066e-05	0.827959		R01918	0.000119886	0.000122545	8.47997e-05	3.77456e-05	0.879112
R00510	0.0007554	0.00076326	0.00071429	0.0007844	7.7961e-05	0.828214		R03332	5.29286e-06	2.47646e-06	4.01808e-05	3.77044e-05	0.879361
R12955	0.0007554	0.00076326	0.00071429	0.0007844	7.7961e-05	0.828468		R10091	7.28684e-06	4.22156e-06	4.19073e-05	3.76858e-05	0.879611
R12956	0.0007554	0.00076326	0.00071429	0.0007844	7.7961e-05	0.828723		R10519	7.28684e-06	4.22156e-06	4.19073e-05	3.76858e-05	0.87986
R10970	8.4034e-05	6.9365e-05	9.5478e-05	0.00013561	7.7683e-05	0.828976		R11417	7.28684e-06	4.22156e-06	4.19073e-05	3.76858e-05	0.880109
R01562	0.00060541	0.00060233	0.0005806	0.00065496	7.7447e-05	0.829229		R11479	7.28684e-06	4.22156e-06	4.19073e-05	3.76858e-05	0.880358
R01877	0.00060541	0.00060233	0.0005806	0.00065496	7.7447e-05	0.829482		R12217	7.28684e-06	4.22156e-06	4.19073e-05	3.76858e-05	0.880607
R02148	0.00060541	0.00060233	0.0005806	0.00065496	7.7447e-05	0.829735		R11372	0.000507525	0.000513734	0.000476257	3.74766e-05	0.880855
R02370	0.00060541	0.00060233	0.0005806	0.00065496	7.7447e-05	0.829987		R01302	6.68868e-05	6.05182e-05	9.79893e-05	3.74711e-05	0.881102
R03303	1.342e-05	5.9928e-06	1.8138e-05	7.8279e-05	7.7003e-05	0.830239		R01890	0.000203539	0.000194981	0.000232436	3.7455e-05	0.88135
R01818	0.00046027	0.00047197	0.00041615	0.00048145	7.6992e-05	0.83049		R02590	0.000203539	0.000194981	0.000232436	3.7455e-05	0.881597
R02134	3.7603e-05	2.8115e-05	3.5812e-05	0.00010322	7.6901e-05	0.830741		R01086	0.000802123	0.00079586	0.000833291	3.74314e-05	0.881845
R11720	0.0002069	0.0002047	0.0002316	0.0001569	7.69e-05	0.830992		R00776	7.62577e-06	4.5352e-06	4.19073e-05	3.73721e-05	0.882092
R00209	0.00065291	0.00064671	0.00063397	0.00070461	7.6839e-05	0.831243		R03774	7.62577e-06	4.5352e-06	4.19073e-05	3.73721e-05	0.882339
R00936	0.00088448	0.00086386	0.00090602	0.00091896	7.6635e-05	0.831493		R04376	7.62577e-06	4.5352e-06	4.19073e-05	3.73721e-05	0.882586
R00939	0.00088448	0.00086386	0.00090602	0.00091896	7.6635e-05	0.831743		R04418	7.62577e-06	4.5352e-06	4.19073e-05	3.73721e-05	0.882833
R01117	0.00034153	0.00032686	0.00038063	0.00031866	7.6633e-05	0.831993		R06788	7.62577e-06	4.5352e-06	4.19073e-05	3.73721e-05	0.88308
R04215	0.00034153	0.00032686	0.00038063	0.00031866	7.6633e-05	0.832243		R05000	0.000127921	0.000131677	9.43505e-05	3.73268e-05	0.883327
R03132	4.1626e-05	3.2031e-05	3.9406e-05	0.00010634	7.6526e-05	0.832493		R05615	0.000127921	0.000131677	9.43505e-05	3.73268e-05	0.883573
R12217	1.2872e-05	5.9086e-06	1.5787e-05	7.9516e-05	7.6523e-05	0.832743		R03231	0.000312187	0.000305895	0.000343222	3.73265e-05	0.88382
R05571	1.3052e-05	5.6961e-06	1.8048e-05	7.7183e-05	7.6482e-05	0.832993		R09489	0.000116187	0.000109518	0.000146666	3.71476e-05	0.884066
R00150	0.00057839	0.00059012	0.00056549	0.00052684	7.6188e-05	0.833241		R00709	9.64092e-05	0.00010209	6.50075e-05	3.70825e-05	0.884311
R03349	5.6658e-05	7.4495e-05	4.3786e-05	1.12e-05	7.6166e-05	0.83349		R11021	7.60725e-06	4.5352e-06	4.15707e-05	3.70355e-05	0.884556
R07419	1.3305e-05	5.9262e-06	1.7986e-05	7.729e-05	7.6044e-05	0.833738		R00409	8.01589e-06	4.91258e-06	4.19086e-05	3.6996e-05	0.8848
R00494	0.00014044	0.00012656	0.00014362	0.0001994	7.6024e-05	0.833986		R07409	8.01589e-06	4.91258e-06	4.19086e-05	3.6996e-05	0.885045
R01262	0.00014044	0.00012656	0.00014362	0.0001994	7.6024e-05	0.834234		R12216	8.01589e-06	4.91258e-06	4.19086e-05	3.6996e-05	0.885289
R01687	0.00014044	0.00012656	0.00014362	0.0001994	7.6024e-05	0.834483		R03651	0.000725315	0.000719714	0.000756657	3.69427e-05	0.885533
R03867	0.00014044	0.00012656	0.00014362	0.0001994	7.6024e-05	0.834731		R01688	0.000178058	0.000181652	0.000144714	3.69384e-05	0.885778
R03916	0.00014044	0.00012656	0.00014362	0.0001994	7.6024e-05	0.834979		R01901	2.668e-05	2.13182e-05	5.80357e-05	3.67175e-05	0.88602
R03970	0.00014044	0.00012656	0.00014362	0.0001994	7.6024e-05	0.835227		R07127	2.668e-05	2.13182e-05	5.80357e-05	3.67175e-05	0.886263
R03971	0.00014044	0.00012656	0.00014362	0.0001994	7.6024e-05	0.835475		R01394	8.35869e-06	5.23567e-06	4.19086e-05	3.66729e-05	0.886505
R04935	0.00014044	0.00012656	0.00014362	0.0001994	7.6024e-05	0.835723		R10183	8.35869e-06	5.23567e-06	4.19086e-05	3.66729e-05	0.886748
R01478	0.00037166	0.0003763	0.00038123	0.00030987	7.5994e-05	0.835971		R10970	8.35869e-06	5.23567e-06	4.19086e-05	3.66729e-05	0.88699
R04979	0.00037166	0.0003763	0.00038123	0.00030987	7.5994e-05	0.836219		R02754	1.01597e-05	6.83498e-06	4.35071e-05	3.66721e-05	0.887233
R07818	0.00037166	0.0003763	0.00038123	0.00030987	7.5994e-05	0.836467		R03277	1.01597e-05	6.83498e-06	4.35071e-05	3.66721e-05	0.887475
R08127	0.00037166	0.0003763	0.00038123	0.00030987	7.5994e-05	0.836715		R02637	7.99644e-06	4.91258e-06	4.15721e-05	3.66595e-05	0.887717
R08260	0.00037166	0.0003763	0.00038123	0.00030987	7.5994e-05	0.836964		R02639	7.99644e-06	4.91258e-06	4.15721e-05	3.66595e-05	0.88796
R10830	0.00037166	0.0003763	0.00038123	0.00030987	7.5994e-05	0.837212		R03220	7.4599e-05	6.71254e-05	0.000103727	3.66015e-05	0.888201
R01541	0.00064806	0.00066036	0.00062915	0.00060345	7.5815e-05	0.837459		R07613	0.000423516	0.000429597	0.000393104	3.64929e-05	0.888443
R01430	0.00064004	0.00061987	0.00066563	0.00067008	7.5806e-05	0.837706		R00396	0.00030511	0.000310164	0.000273678	3.64862e-05	0.888684
R02569	0.00035414	0.00037066	0.00030624	0.00036545	7.5728e-05	0.837954		R01975	1.92196e-05	1.49746e-05	5.13853e-05	3.64107e-05	0.888925
R07409	1.2673e-05	5.7959e-06	1.5464e-05	7.8653e-05	7.5647e-05	0.838201		R03276	1.92196e-05	1.49746e-05	5.13853e-05	3.64107e-05	0.889165
R05220	0.00074981	0.00074468	0.00077413	0.00070381	7.545e-05	0.838447		R04203	1.92196e-05	1.49746e-05	5.13853e-05	3.64107e-05	0.889406
R07268	0.00074981	0.00074468	0.00077413	0.00070381	7.545e-05	0.838693		R04737	1.92196e-05	1.49746e-05	5.13853e-05	3.64107e-05	0.889647
R12184	0.00074981	0.00074468	0.00077413	0.00070381	7.545e-05	0.838939		R04739	1.92196e-05	1.49746e-05	5.13853e-05	3.64107e-05	0.889887
R02296	0.00048758	0.00048113	0.00047118	0.00053994	7.5219e-05	0.839185		R04741	1.92196e-05	1.49746e-05	5.13853e-05	3.64107e-05	0.890128
R01811	0.00036709	0.00034419	0.00041462	0.0003717	7.5033e-05	0.83943		R04745	1.92196e-05	1.49746e-05	5.13853e-05	3.64107e-05	0.890369
R12768	0.00036709	0.00034419	0.00041462	0.0003717	7.5033e-05	0.839675		R04748	1.92196e-05	1.49746e-05	5.13853e-05	3.64107e-05	0.890609
R10141	0.00017135	0.00018488	0.00016011	0.0001211	7.5026e-05	0.83992		R05305	1.92196e-05	1.49746e-05	5.13853e-05	3.64107e-05	0.89085
R01982	0.00028581	0.00029983	0.00026567	0.00024531	7.4648e-05	0.840163		R08094	1.92196e-05	1.49746e-05	5.13853e-05	3.64107e-05	0.891091
R02921	0.00011307	0.00012666	0.00010386	6.1257e-05	7.4612e-05	0.840407		R03315	0.00013672	0.000141475	0.000105159	3.63159e-05	0.891331
R04355	0.00096267	0.0009387	0.00100613	0.00096978	7.4544e-05	0.84065		R00479	8.83084e-06	5.71614e-06	4.19086e-05	3.61925e-05	0.89157
R04726	0.00096267	0.0009387	0.00100613	0.00096978	7.4544e-05	0.840893		R02782	0.000109333	0.000102459	0.000138633	3.61737e-05	0.891809
R04952	0.00096267	0.0009387	0.00100613	0.00096978	7.4544e-05	0.841137		R05659	0.000109333	0.000102459	0.000138633	3.61737e-05	0.892048
R04957	0.00096267	0.0009387	0.00100613	0.00096978	7.4544e-05	0.84138		R02569	0.000545559	0.000538722	0.000574872	3.61502e-05	0.892287
R04960	0.00096267	0.0009387	0.00100613	0.00096978	7.4544e-05	0.841623		R00944	0.000132705	0.000126287	0.000162334	3.6047e-05	0.892525
R04963	0.00096267	0.0009387	0.00100613	0.00096978	7.4544e-05	0.841867		R01207	9.75867e-05	0.000101496	6.57081e-05	3.57879e-05	0.892762
R04968	0.00096267	0.0009387	0.00100613	0.00096978	7.4544e-05	0.84211		R01513	0.000786427	0.000777739	0.000813468	3.57289e-05	0.892998
R02852	5.3166e-05	7.1309e-05	3.9047e-05	1.0919e-05	7.4509e-05	0.842353		R04405	0.00090243	0.000895401	0.000931062	3.56614e-05	0.893234
R03275	5.3166e-05	7.1309e-05	3.9047e-05	1.0919e-05	7.4509e-05	0.842596		R05223	0.000372156	0.000366028	0.00040142	3.53921e-05	0.893468
R01623	3.9037e-05	2.8677e-05	3.9642e-05	0.00010256	7.4489e-05	0.84284		R11174	0.000372156	0.000366028	0.00040142	3.53921e-05	0.893701
R10865	8.2621e-05	6.4692e-05	0.00011628	0.00010542	7.4393e-05	0.843082		R11038	8.73263e-05	8.05535e-05	0.000115903	3.53499e-05	0.893935
R12903	8.2621e-05	6.4692e-05	0.00011628	0.00010542	7.4393e-05	0.843325		R07405	0.00094691	0.000950295	0.000915093	3.52023e-05	0.894168
R00059	0.00013263	0.0001159	0.00015098	0.00017181	7.426e-05	0.843568		R08379	6.40477e-05	5.82184e-05	9.34167e-05	3.51983e-05	0.8944
R10975	0.00013263	0.0001159	0.00015098	0.00017181	7.426e-05	0.84381		R08549	0.000917526	0.000908898	0.000944072	3.5174e-05	0.894633
R10979	0.00013263	0.0001159	0.00015098	0.00017181	7.426e-05	0.844052		R10716	0.00117657	0.00118103	0.00114594	3.50921e-05	0.894865
R07762	0.00096279	0.00093891	0.00100613	0.00096978	7.422e-05	0.844295		R02071	0.000884801	0.000888937	0.000853959	3.49781e-05	0.895096
R10939	1.4581e-05	7.4563e-06	1.6128e-05	7.9996e-05	7.4087e-05	0.844536		R00524	2.05141e-05	1.60952e-05	5.10347e-05	3.49395e-05	0.895327
R03030	6.952e-05	8.4978e-05	5.9433e-05	2.1027e-05	7.4038e-05	0.844778		R03197	0.000645649	0.000651455	0.000616717	3.47389e-05	0.895557
R10183	0.00012213	0.00014561	7.4238e-05	0.0001245	7.3743e-05	0.845019		R04972	0.000645649	0.000651455	0.000616717	3.47389e-05	0.895786
R09097	0.00017393	0.00015831	0.00018683	0.00021912	7.3717e-05	0.845259		R03241	1.89307e-05	1.48538e-05	4.94918e-05	3.4638e-05	0.896015
R00066	0.00049059	0.00047374	0.00050284	0.00053492	7.3423e-05	0.845499		R12695	1.89307e-05	1.48538e-05	4.94918e-05	3.4638e-05	0.896244
R04144	0.00106516	0.0010728	0.00106333	0.00100135	7.3283e-05	0.845738		R01073	0.000668834	0.000662134	0.00069668	3.45459e-05	0.896473
R10117	0.00079038	0.00077222	0.00083107	0.00077614	7.3099e-05	0.845977		R01716	0.000506793	0.000510589	0.000476064	3.45254e-05	0.896701
R10121	0.00079038	0.00077222	0.00083107	0.00077614	7.3099e-05	0.846215		R00515	0.000823743	0.000827029	0.000792563	3.44661e-05	0.896929
R09675	0.0004978	0.00047913	0.00051977	0.00053025	7.3086e-05	0.846454		R11323	0.000823743	0.000827029	0.000792563	3.44661e-05	0.897156
R08780	4.799e-05	3.3457e-05	7.106e-05	8.3449e-05	7.3061e-05	0.846692		R00215	2.64119e-05	2.13182e-05	5.57657e-05	3.44475e-05	0.897384
R00131	0.00012774	0.00011092	0.00014654	0.00016513	7.3003e-05	0.846931		R01751	2.64119e-05	2.13182e-05	5.57657e-05	3.44475e-05	0.897612
R01209	0.00095393	0.00095505	0.000967	0.0008952	7.2919e-05	0.847169		R02545	2.64119e-05	2.13182e-05	5.57657e-05	3.44475e-05	0.897839
R04441	0.00095393	0.00095505	0.000967	0.0008952	7.2919e-05	0.847407		R06180	2.64119e-05	2.13182e-05	5.57657e-05	3.44475e-05	0.898067
R05070	0.00095393	0.00095505	0.000967	0.0008952	7.2919e-05	0.847645		R01385	0.000268387	0.000262178	0.000296618	3.44401e-05	0.898295
R11183	7.4988e-05	6.1569e-05	8.3185e-05	0.00012628	7.2907e-05	0.847883		R00470	0.00027755	0.000270448	0.000304865	3.4417e-05	0.898522
R05338	0.00014501	0.00012673	0.00017555	0.00016906	7.2864e-05	0.848121		R06941	0.000399368	0.000405668	0.000371281	3.43875e-05	0.89875
R09936	2.7496e-05	1.9103e-05	2.5492e-05	8.9935e-05	7.2835e-05	0.848358		R04053	3.65701e-05	4.16536e-05	7.29078e-06	3.43629e-05	0.898977
R04988	0.00032823	0.00031047	0.00034679	0.0003647	7.2797e-05	0.848596		R09725	6.93879e-05	6.35984e-05	9.78821e-05	3.42837e-05	0.899203
R08769	0.00032823	0.00031047	0.00034679	0.0003647	7.2797e-05	0.848833		R08266	4.71261e-05	5.16506e-05	1.74102e-05	3.42404e-05	0.89943
R00774	5.985e-05	4.9005e-05	5.8996e-05	0.00012075	7.2594e-05	0.84907		R12959	4.71261e-05	5.16506e-05	1.74102e-05	3.42404e-05	0.899656
R03537	0.00061183	0.00063103	0.00055915	0.00061113	7.2579e-05	0.849307		R05605	0.000277833	0.000270815	0.000304865	3.40499e-05	0.899881
R03538	0.00061183	0.00063103	0.00055915	0.00061113	7.2579e-05	0.849544		R00765	0.000899283	0.000901583	0.000867587	3.39958e-05	0.900106
R03929	0.00061183	0.00063103	0.00055915	0.00061113	7.2579e-05	0.849781		R12017	0.000200023	0.000203195	0.000169279	3.39164e-05	0.90033
R05135	0.00061183	0.00063103	0.00055915	0.00061113	7.2579e-05	0.850018		R00947	0.000203483	0.000197491	0.000231378	3.38874e-05	0.900554
R07767	0.00018191	0.00016993	0.00018057	0.0002411	7.2513e-05	0.850255		R06426	0.000186529	0.000190283	0.000156418	3.3864e-05	0.900778
R12423	0.00018191	0.00016993	0.00018057	0.0002411	7.2513e-05	0.850491		R01021	5.21796e-05	4.6094e-05	7.98797e-05	3.37857e-05	0.901001
R12424	0.00018191	0.00016993	0.00018057	0.0002411	7.2513e-05	0.850728		R00124	0.000494929	0.000489457	0.00052298	3.35229e-05	0.901223
R02089	9.2228e-05	8.1658e-05	8.9951e-05	0.00015173	7.2347e-05	0.850964		R00139	0.000494929	0.000489457	0.00052298	3.35229e-05	0.901444
R01403	0.00090319	0.00089118	0.00093456	0.00087428	7.2285e-05	0.8512		R00156	0.000494929	0.000489457	0.00052298	3.35229e-05	0.901666
R01763	3.0833e-05	1.9542e-05	4.4251e-05	7.8327e-05	7.2202e-05	0.851436		R00330	0.000494929	0.000489457	0.00052298	3.35229e-05	0.901887
R02611	3.0833e-05	1.9542e-05	4.4251e-05	7.8327e-05	7.2202e-05	0.851672		R00331	0.000494929	0.000489457	0.00052298	3.35229e-05	0.902109
R04304	3.0833e-05	1.9542e-05	4.4251e-05	7.8327e-05	7.2202e-05	0.851907		R00570	0.000494929	0.000489457	0.00052298	3.35229e-05	0.90233
R05282	3.0833e-05	1.9542e-05	4.4251e-05	7.8327e-05	7.2202e-05	0.852143		R00722	0.000494929	0.000489457	0.00052298	3.35229e-05	0.902552
R05347	3.0833e-05	1.9542e-05	4.4251e-05	7.8327e-05	7.2202e-05	0.852379		R01137	0.000494929	0.000489457	0.00052298	3.35229e-05	0.902774
R05348	3.0833e-05	1.9542e-05	4.4251e-05	7.8327e-05	7.2202e-05	0.852614		R01857	0.000494929	0.000489457	0.00052298	3.35229e-05	0.902995
R00904	0.00053641	0.00052793	0.00056483	0.00050112	7.2184e-05	0.85285		R02093	0.000494929	0.000489457	0.00052298	3.35229e-05	0.903217
R03031	0.00013381	0.00013884	0.00014299	7.5885e-05	7.214e-05	0.853085		R02326	0.000494929	0.000489457	0.00052298	3.35229e-05	0.903438
R10782	0.00013381	0.00013884	0.00014299	7.5885e-05	7.214e-05	0.853321		R02331	0.000494929	0.000489457	0.00052298	3.35229e-05	0.90366
R01054	0.00105148	0.00106057	0.00103985	0.00100012	7.2085e-05	0.853556		R03530	0.000494929	0.000489457	0.00052298	3.35229e-05	0.903882
R00421	0.0002825	0.00028691	0.00029327	0.00022564	7.2047e-05	0.853791		R11894	0.000494929	0.000489457	0.00052298	3.35229e-05	0.904103
R12896	0.00105189	0.00106103	0.00103985	0.00100111	7.1966e-05	0.854026		R11895	0.000494929	0.000489457	0.00052298	3.35229e-05	0.904325
R01942	0.0006897	0.00066796	0.00072724	0.00070209	7.1668e-05	0.85426		R12853	0.000494929	0.000489457	0.00052298	3.35229e-05	0.904546
R06578	0.0006897	0.00066796	0.00072724	0.00070209	7.1668e-05	0.854494		R08228	8.71702e-05	9.04218e-05	5.69894e-05	3.34324e-05	0.904767
R00362	0.00028505	0.00026977	0.00029241	0.00033385	7.1436e-05	0.854727		R09247	0.00041075	0.000413535	0.0003803	3.32349e-05	0.904987
R02437	0.00034246	0.00033862	0.00032221	0.00038973	7.1362e-05	0.85496		R07767	0.000304105	0.000309715	0.000276729	3.29861e-05	0.905205
R00448	1.2598e-05	5.8293e-06	1.5309e-05	7.4469e-05	7.135e-05	0.855193		R12423	0.000304105	0.000309715	0.000276729	3.29861e-05	0.905423
R07405	0.00094504	0.00094345	0.00096161	0.00089186	7.1344e-05	0.855426		R12424	0.000304105	0.000309715	0.000276729	3.29861e-05	0.905641
R02768	0.00093753	0.00092099	0.00097458	0.00091979	7.1332e-05	0.855659		R02408	0.00116794	0.00117081	0.00113788	3.29241e-05	0.905859
R10115	0.00093753	0.00092099	0.00097458	0.00091979	7.1332e-05	0.855891		R07461	0.000750078	0.000754464	0.000721725	3.27394e-05	0.906075
R10119	0.00093753	0.00092099	0.00097458	0.00091979	7.1332e-05	0.856124		R10851	0.000375877	0.000369378	0.0004021	3.27227e-05	0.906291
R00509	0.00019003	0.00017927	0.00018595	0.00024633	7.1146e-05	0.856356		R10852	0.000375877	0.000369378	0.0004021	3.27227e-05	0.906508
R04928	0.00019003	0.00017927	0.00018595	0.00024633	7.1146e-05	0.856589		R00746	0.000237075	0.000243383	0.000210671	3.27121e-05	0.906724
R01540	0.00049096	0.00050149	0.00048183	0.00043947	7.1145e-05	0.856821		R01884	2.172e-05	1.81004e-05	5.07535e-05	3.26531e-05	0.90694
R01315	5.8585e-05	4.9663e-05	5.404e-05	0.00011626	7.1137e-05	0.857053		R00341	0.000734663	0.000738868	0.00070637	3.24986e-05	0.907154
R01317	5.8585e-05	4.9663e-05	5.404e-05	0.00011626	7.1137e-05	0.857285		R09289	0.000376057	0.000369616	0.0004021	3.24841e-05	0.907369
R02053	5.8585e-05	4.9663e-05	5.404e-05	0.00011626	7.1137e-05	0.857517		R10184	5.41388e-05	4.81727e-05	8.05705e-05	3.23978e-05	0.907583
R07064	5.8585e-05	4.9663e-05	5.404e-05	0.00011626	7.1137e-05	0.85775		R00405	0.000299314	0.000292857	0.000325242	3.23853e-05	0.907797
R07379	5.8585e-05	4.9663e-05	5.404e-05	0.00011626	7.1137e-05	0.857982		R02404	0.000299314	0.000292857	0.000325242	3.23853e-05	0.908011
R07387	5.8585e-05	4.9663e-05	5.404e-05	0.00011626	7.1137e-05	0.858214		R01424	5.85209e-05	5.32144e-05	8.55457e-05	3.23313e-05	0.908225
R07859	5.8585e-05	4.9663e-05	5.404e-05	0.00011626	7.1137e-05	0.858446		R09883	7.66622e-05	8.03099e-05	4.79786e-05	3.23313e-05	0.908439
R10205	0.00028562	0.00028733	0.00025748	0.00032675	7.0987e-05	0.858678		R01623	3.08117e-05	2.53685e-05	5.75829e-05	3.22144e-05	0.908652
R04137	8.5709e-05	7.6537e-05	8.0164e-05	0.00014186	7.087e-05	0.858909		R06602	3.08117e-05	2.53685e-05	5.75829e-05	3.22144e-05	0.908865
R04204	8.5709e-05	7.6537e-05	8.0164e-05	0.00014186	7.087e-05	0.859141		R03222	0.000259748	0.000263367	0.000231387	3.19793e-05	0.909076
R04224	8.5709e-05	7.6537e-05	8.0164e-05	0.00014186	7.087e-05	0.859372		R04178	0.000259748	0.000263367	0.000231387	3.19793e-05	0.909287
R04749	8.5709e-05	7.6537e-05	8.0164e-05	0.00014186	7.087e-05	0.859603		R09395	0.000152649	0.000147914	0.000179869	3.19553e-05	0.909499
R06411	8.5709e-05	7.6537e-05	8.0164e-05	0.00014186	7.087e-05	0.859835		R04467	0.000456489	0.000451499	0.000483305	3.18057e-05	0.909709
R06412	8.5709e-05	7.6537e-05	8.0164e-05	0.00014186	7.087e-05	0.860066		R01179	0.000194899	0.000200643	0.000169025	3.16176e-05	0.909918
R06942	8.5709e-05	7.6537e-05	8.0164e-05	0.00014186	7.087e-05	0.860297		R01359	0.000194899	0.000200643	0.000169025	3.16176e-05	0.910127
R08093	8.5709e-05	7.6537e-05	8.0164e-05	0.00014186	7.087e-05	0.860529		R01365	0.000194899	0.000200643	0.000169025	3.16176e-05	0.910336
R03307	2.2148e-05	1.2447e-05	3.0152e-05	7.5099e-05	7.0656e-05	0.860759		R07832	0.000194899	0.000200643	0.000169025	3.16176e-05	0.910545
R02603	2.2798e-05	1.5213e-05	2.1319e-05	8.4326e-05	7.0593e-05	0.86099		R08966	4.19683e-05	4.58055e-05	1.43157e-05	3.14898e-05	0.910753
R06789	2.2798e-05	1.5213e-05	2.1319e-05	8.4326e-05	7.0593e-05	0.86122		R00691	0.000965719	0.000967969	0.000936688	3.12802e-05	0.91096
R03045	8.5944e-05	7.6702e-05	8.0637e-05	0.00014186	7.0467e-05	0.86145		R01373	0.000965719	0.000967969	0.000936688	3.12802e-05	0.911166
R08165	0.00051685	0.00051219	0.00049758	0.00056322	7.03e-05	0.861679		R01754	4.44436e-06	2.06054e-06	3.31994e-05	3.11389e-05	0.911372
R03905	0.00073467	0.00072221	0.00076606	0.00070826	7.0259e-05	0.861909		R06594	4.44436e-06	2.06054e-06	3.31994e-05	3.11389e-05	0.911578
R04212	0.00073467	0.00072221	0.00076606	0.00070826	7.0259e-05	0.862138		R08107	4.44436e-06	2.06054e-06	3.31994e-05	3.11389e-05	0.911784
R00010	5.1664e-05	4.8527e-05	3.7381e-05	0.00010447	7.0223e-05	0.862367		R09740	4.44436e-06	2.06054e-06	3.31994e-05	3.11389e-05	0.91199
R00674	0.00091679	0.00092103	0.00092222	0.00085634	7.0113e-05	0.862596		R00289	0.000987908	0.000981745	0.00101287	3.113e-05	0.912196
R02340	0.00091679	0.00092103	0.00092222	0.00085634	7.0113e-05	0.862825		R00711	0.000100226	9.3796e-05	0.000124923	3.11273e-05	0.912401
R02722	0.00091679	0.00092103	0.00092222	0.00085634	7.0113e-05	0.863054		R03015	0.00033365	0.000339227	0.00030817	3.10566e-05	0.912607
R09725	0.00015554	0.00014153	0.00016401	0.00020311	7.0056e-05	0.863283		R08060	0.00033365	0.000339227	0.00030817	3.10566e-05	0.912812
R09559	9.5354e-05	0.00010768	8.6953e-05	4.6296e-05	6.9786e-05	0.86351		R11743	0.00033365	0.000339227	0.00030817	3.10566e-05	0.913017
R00409	5.3603e-05	4.1166e-05	6.271e-05	0.00010182	6.9758e-05	0.863738		R00868	3.57137e-05	2.99409e-05	6.098e-05	3.1039e-05	0.913222
R00937	0.00088345	0.00086374	0.00090577	0.00091108	6.9657e-05	0.863965		R00889	4.81279e-06	2.4002e-06	3.31994e-05	3.07992e-05	0.913426
R00940	0.00088345	0.00086374	0.00090577	0.00091108	6.9657e-05	0.864193		R07672	4.81279e-06	2.4002e-06	3.31994e-05	3.07992e-05	0.913629
R02235	0.00088345	0.00086374	0.00090577	0.00091108	6.9657e-05	0.86442		R07673	4.81279e-06	2.4002e-06	3.31994e-05	3.07992e-05	0.913833
R02236	0.00088345	0.00086374	0.00090577	0.00091108	6.9657e-05	0.864647		R00308	6.71868e-05	6.203e-05	9.2777e-05	3.07471e-05	0.914036
R10190	0.00019959	0.00019595	0.00022214	0.00015628	6.95e-05	0.864874		R03115	6.71868e-05	6.203e-05	9.2777e-05	3.07471e-05	0.914239
R12657	0.00032955	0.00031251	0.00034679	0.0003647	6.9436e-05	0.865101		R00131	0.000142894	0.000136749	0.000167395	3.06467e-05	0.914442
R02289	8.7991e-05	9.4685e-05	9.5175e-05	3.2456e-05	6.9412e-05	0.865328		R09825	4.91542e-05	5.32326e-05	2.25876e-05	3.0645e-05	0.914645
R03027	0.00011004	9.4258e-05	0.00013115	0.00014246	6.9321e-05	0.865554		R04425	4.0059e-05	3.416e-05	6.47837e-05	3.06237e-05	0.914847
R11372	0.00047845	0.00045833	0.00051437	0.0004916	6.9193e-05	0.86578		R11183	6.94393e-05	6.23415e-05	9.29305e-05	3.0589e-05	0.915049
R01492	0.0007722	0.00077309	0.00078569	0.0007174	6.9174e-05	0.866005		R09640	0.000130593	0.000123929	0.000154456	3.05275e-05	0.915251
R04170	8.8887e-05	8.1303e-05	8.039e-05	0.00014186	6.9056e-05	0.866231		R12755	0.000130593	0.000123929	0.000154456	3.05275e-05	0.915453
R04738	8.8887e-05	8.1303e-05	8.039e-05	0.00014186	6.9056e-05	0.866456		R00227	4.54219e-05	3.97369e-05	7.01583e-05	3.04214e-05	0.915654
R04740	8.8887e-05	8.1303e-05	8.039e-05	0.00014186	6.9056e-05	0.866682		R10760	6.81553e-06	4.22156e-06	3.46057e-05	3.03842e-05	0.915855
R04744	8.8887e-05	8.1303e-05	8.039e-05	0.00014186	6.9056e-05	0.866907		R11169	6.81553e-06	4.22156e-06	3.46057e-05	3.03842e-05	0.916055
R04746	8.8887e-05	8.1303e-05	8.039e-05	0.00014186	6.9056e-05	0.867132		R11543	6.81553e-06	4.22156e-06	3.46057e-05	3.03842e-05	0.916256
R01155	4.5547e-05	3.9195e-05	3.6914e-05	9.9609e-05	6.9046e-05	0.867358		R04496	7.46588e-05	7.83342e-05	4.80751e-05	3.02592e-05	0.916456
R12214	4.5547e-05	3.9195e-05	3.6914e-05	9.9609e-05	6.9046e-05	0.867583		R00068	3.45611e-05	2.88347e-05	5.89651e-05	3.01304e-05	0.916655
R00462	0.0005047	0.00050689	0.00051716	0.00045057	6.878e-05	0.867808		R00476	0.000166583	0.000162421	0.000192393	2.99721e-05	0.916854
R00965	0.00105311	0.00106088	0.00104557	0.00099981	6.8611e-05	0.868032		R00357	0.000295416	0.000299641	0.000269734	2.99064e-05	0.917051
R00661	0.00021186	0.0002083	0.00023527	0.0001703	6.8527e-05	0.868255		R00481	0.000295416	0.000299641	0.000269734	2.99064e-05	0.917249
R05706	0.00071738	0.00069901	0.00073609	0.0007488	6.85e-05	0.868479		R03182	0.000350683	0.000355205	0.000325329	2.9876e-05	0.917446
R03168	1.226e-05	5.5931e-06	1.5219e-05	7.0744e-05	6.811e-05	0.868701		R12933	0.000350683	0.000355205	0.000325329	2.9876e-05	0.917644
R10090	1.226e-05	5.5931e-06	1.5219e-05	7.0744e-05	6.811e-05	0.868923		R12934	0.000350683	0.000355205	0.000325329	2.9876e-05	0.917841
R01245	0.0004149	0.00040768	0.00043967	0.0003789	6.7994e-05	0.869145		R01209	0.00075934	0.000753622	0.000783417	2.97955e-05	0.918038
R01677	0.0004149	0.00040768	0.00043967	0.0003789	6.7994e-05	0.869367		R04441	0.00075934	0.000753622	0.000783417	2.97955e-05	0.918235
R01770	0.0004149	0.00040768	0.00043967	0.0003789	6.7994e-05	0.869589		R05070	0.00075934	0.000753622	0.000783417	2.97955e-05	0.918432
R02143	0.0004149	0.00040768	0.00043967	0.0003789	6.7994e-05	0.869811		R01388	0.000432278	0.000436347	0.000406588	2.9759e-05	0.918629
R00750	0.00030251	0.00031392	0.00028902	0.00025945	6.7958e-05	0.870033		R07674	3.92238e-05	4.386e-05	1.41287e-05	2.97313e-05	0.918825
R04376	1.2078e-05	5.4886e-06	1.4844e-05	7.0605e-05	6.7882e-05	0.870255		R01724	0.00118029	0.00118364	0.00115403	2.96081e-05	0.919021
R06788	1.2078e-05	5.4886e-06	1.4844e-05	7.0605e-05	6.7882e-05	0.870476		R00952	3.42102e-05	2.98818e-05	5.93505e-05	2.94688e-05	0.919216
R11507	2.9177e-05	1.7932e-05	4.6735e-05	6.8111e-05	6.7738e-05	0.870697		R00519	0.000404323	0.000407755	0.000378324	2.94307e-05	0.91941
R04148	0.00068481	0.00069324	0.00068183	0.00062876	6.7459e-05	0.870917		R06633	7.5595e-05	7.89341e-05	4.99431e-05	2.8991e-05	0.919602
R09125	6.5376e-05	6.5944e-05	8.441e-05	1.754e-05	6.7439e-05	0.871138		R00345	0.000563295	0.000566252	0.000537476	2.87765e-05	0.919792
R10091	1.2642e-05	5.8354e-06	1.6032e-05	6.9808e-05	6.7362e-05	0.871357		R05199	0.00038529	0.000386985	0.000358214	2.87713e-05	0.919982
R05227	0.00023365	0.00021754	0.00025047	0.00026796	6.724e-05	0.871577		R04173	0.000677092	0.00067984	0.000651106	2.87336e-05	0.920172
R05223	0.00062302	0.00063049	0.00062449	0.00056482	6.7142e-05	0.871796		R05085	0.000677092	0.00067984	0.000651106	2.87336e-05	0.920362
R11174	0.00062302	0.00063049	0.00062449	0.00056482	6.7142e-05	0.872015		R03355	0.000790213	0.00078421	0.000812832	2.86221e-05	0.920551
R10208	0.0008829	0.0008726	0.0009103	0.00085349	6.7108e-05	0.872234		R04783	0.000790213	0.00078421	0.000812832	2.86221e-05	0.920741
R11765	0.00088444	0.00086531	0.00090577	0.00091108	6.7088e-05	0.872453		R00586	0.00100634	0.0010093	0.00098071	2.85934e-05	0.92093
R10707	0.00088534	0.00086409	0.00092819	0.00088237	6.7065e-05	0.872672		R01105	0.000845515	0.000839302	0.00086784	2.85378e-05	0.921118
R04449	0.00021651	0.00020182	0.00022634	0.00025898	6.6984e-05	0.872891		R00847	0.000641087	0.00064471	0.000616197	2.85138e-05	0.921307
R05712	0.00010276	8.6424e-05	0.00012673	0.00012943	6.6978e-05	0.873109		R02935	1.78841e-05	1.51346e-05	4.3485e-05	2.83504e-05	0.921494
R04382	5.6834e-05	4.9609e-05	4.9362e-05	0.00010868	6.654e-05	0.873327		R02936	1.78841e-05	1.51346e-05	4.3485e-05	2.83504e-05	0.921681
R01078	0.00067453	0.00065564	0.00071438	0.00066693	6.6339e-05	0.873543		R01361	1.56128e-05	1.35694e-05	4.1864e-05	2.82946e-05	0.921868
R00221	0.0001192	0.00010515	0.00013077	0.00015989	6.6309e-05	0.87376		R00135	0.000385662	0.000387611	0.00035935	2.82611e-05	0.922055
R01226	0.00034762	0.00036401	0.0003093	0.00033606	6.6272e-05	0.873976		R05220	0.000588965	0.000582972	0.000611232	2.82608e-05	0.922242
R07346	7.2397e-05	7.2408e-05	8.9875e-05	2.387e-05	6.6015e-05	0.874191		R07268	0.000588965	0.000582972	0.000611232	2.82608e-05	0.922429
R06620	8.9831e-05	7.9231e-05	8.9296e-05	0.00014467	6.5975e-05	0.874407		R12184	0.000588965	0.000582972	0.000611232	2.82608e-05	0.922616
R05185	0.00022611	0.00023381	0.00022936	0.00017109	6.5975e-05	0.874622		R08588	4.21428e-05	4.60144e-05	1.78405e-05	2.8174e-05	0.922802
R05496	0.00022611	0.00023381	0.00022936	0.00017109	6.5975e-05	0.874837		R04385	0.000729694	0.000732174	0.000704064	2.811e-05	0.922988
R11543	4.5143e-05	3.1658e-05	6.3658e-05	7.8943e-05	6.58e-05	0.875052		R05626	0.000378684	0.000374968	0.00040288	2.79121e-05	0.923172
R00396	0.0003009	0.00028082	0.00034189	0.00030562	6.5797e-05	0.875267		R00749	0.000161589	0.000156413	0.000184292	2.78793e-05	0.923356
R05615	6.1806e-05	5.5197e-05	5.3585e-05	0.00011277	6.5796e-05	0.875482		R01468	5.86668e-05	5.38556e-05	8.16916e-05	2.7836e-05	0.92354
R02071	0.00069473	0.00067382	0.00073244	0.00070171	6.561e-05	0.875696		R12157	4.95039e-05	4.40781e-05	7.18147e-05	2.77365e-05	0.923724
R10938	0.00020951	0.00019389	0.00022588	0.00024313	6.5606e-05	0.87591		R12158	4.95039e-05	4.40781e-05	7.18147e-05	2.77365e-05	0.923907
R01781	0.0005946	0.00060709	0.00056706	0.00056907	6.556e-05	0.876124		R05168	6.65157e-06	4.22156e-06	3.19332e-05	2.77116e-05	0.92409
R02257	0.0005946	0.00060709	0.00056706	0.00056907	6.556e-05	0.876338		R10408	6.65157e-06	4.22156e-06	3.19332e-05	2.77116e-05	0.924273
R04638	5.2176e-05	4.6094e-05	4.3079e-05	0.00010243	6.5432e-05	0.876551		R04210	3.65855e-05	3.18431e-05	5.94993e-05	2.76563e-05	0.924456
R07015	0.00063362	0.00061495	0.00065978	0.00065421	6.5409e-05	0.876765		R00832	7.31378e-05	6.80274e-05	9.56739e-05	2.76465e-05	0.924639
R09401	3.5787e-05	5.2946e-05	1.9384e-05	4.2064e-06	6.5143e-05	0.876978		R01492	0.000589576	0.00058375	0.000611233	2.74828e-05	0.924821
R05000	6.2722e-05	5.6376e-05	5.3989e-05	0.00011277	6.5128e-05	0.87719		R00451	0.00114324	0.00114604	0.00111863	2.7406e-05	0.925002
R02565	5.4573e-05	4.5898e-05	5.0891e-05	0.00010732	6.5109e-05	0.877403		R01117	0.000152666	0.000154989	0.000127603	2.73852e-05	0.925183
R02566	5.4573e-05	4.5898e-05	5.0891e-05	0.00010732	6.5109e-05	0.877615		R04215	0.000152666	0.000154989	0.000127603	2.73852e-05	0.925364
R09280	3.814e-05	5.5224e-05	2.5471e-05	2.8165e-06	6.5076e-05	0.877828		R01174	0.000170405	0.000172203	0.000144822	2.7381e-05	0.925545
R08991	3.3171e-05	2.4248e-05	3.2747e-05	8.8885e-05	6.5062e-05	0.87804		R08970	0.000273648	0.000269705	0.000297081	2.73762e-05	0.925726
R05290	8.6048e-06	3.4189e-06	1.27e-05	6.4335e-05	6.5011e-05	0.878252		R10551	5.89804e-05	6.05454e-05	3.33523e-05	2.71931e-05	0.925905
R05291	8.6048e-06	3.4189e-06	1.27e-05	6.4335e-05	6.5011e-05	0.878464		R05963	0.000556662	0.00056021	0.000533096	2.71135e-05	0.926085
R05428	8.6048e-06	3.4189e-06	1.27e-05	6.4335e-05	6.5011e-05	0.878677		R06004	0.000556662	0.00056021	0.000533096	2.71135e-05	0.926264
R05621	8.6048e-06	3.4189e-06	1.27e-05	6.4335e-05	6.5011e-05	0.878889		R07809	0.000556662	0.00056021	0.000533096	2.71135e-05	0.926443
R05622	8.6048e-06	3.4189e-06	1.27e-05	6.4335e-05	6.5011e-05	0.879101		R07810	0.000556662	0.00056021	0.000533096	2.71135e-05	0.926622
R05665	8.6048e-06	3.4189e-06	1.27e-05	6.4335e-05	6.5011e-05	0.879313		R11316	0.000556662	0.00056021	0.000533096	2.71135e-05	0.926802
R08100	8.6048e-06	3.4189e-06	1.27e-05	6.4335e-05	6.5011e-05	0.879525		R12963	0.000556662	0.00056021	0.000533096	2.71135e-05	0.926981
R08101	8.6048e-06	3.4189e-06	1.27e-05	6.4335e-05	6.5011e-05	0.879738		R10666	4.13313e-05	4.49236e-05	1.78405e-05	2.70832e-05	0.92716
R08108	8.6048e-06	3.4189e-06	1.27e-05	6.4335e-05	6.5011e-05	0.87995		R10667	4.13313e-05	4.49236e-05	1.78405e-05	2.70832e-05	0.927339
R08109	8.6048e-06	3.4189e-06	1.27e-05	6.4335e-05	6.5011e-05	0.880162		R01768	0.000253743	0.000248455	0.000275481	2.70257e-05	0.927517
R08110	8.6048e-06	3.4189e-06	1.27e-05	6.4335e-05	6.5011e-05	0.880374		R02103	0.000253743	0.000248455	0.000275481	2.70257e-05	0.927696
R01993	0.00107665	0.00108285	0.00107414	0.00102038	6.4979e-05	0.880586		R08367	0.000356211	0.000352682	0.000379679	2.69976e-05	0.927875
R09834	8.2238e-05	9.1728e-05	8.1739e-05	2.7311e-05	6.4916e-05	0.880798		R00014	0.00107874	0.00108164	0.00105465	2.69926e-05	0.928053
R01542	0.00030019	0.00028126	0.000335	0.00031129	6.4845e-05	0.88101		R03209	0.000138135	0.000132412	0.000159213	2.68006e-05	0.92823
R06601	2.0321e-05	1.3642e-05	1.8736e-05	7.6863e-05	6.4806e-05	0.881221		R08365	0.000391279	0.000386116	0.000412892	2.6776e-05	0.928407
R06642	2.1871e-05	1.2289e-05	2.9763e-05	6.9148e-05	6.4751e-05	0.881433		R01366	1.20297e-05	9.7105e-06	3.63907e-05	2.66803e-05	0.928583
R09262	2.1871e-05	1.2289e-05	2.9763e-05	6.9148e-05	6.4751e-05	0.881644		R10140	6.8633e-05	7.02682e-05	4.36525e-05	2.66157e-05	0.928759
R09263	2.1871e-05	1.2289e-05	2.9763e-05	6.9148e-05	6.4751e-05	0.881855		R04364	7.72327e-05	7.22195e-05	9.8831e-05	2.66115e-05	0.928935
R09264	2.1871e-05	1.2289e-05	2.9763e-05	6.9148e-05	6.4751e-05	0.882067		R00783	7.62416e-05	7.97184e-05	5.32052e-05	2.65131e-05	0.92911
R09736	0.00063466	0.000625	0.00062605	0.00068107	6.4679e-05	0.882278		R00785	7.62416e-05	7.97184e-05	5.32052e-05	2.65131e-05	0.929286
R09737	0.00063466	0.000625	0.00062605	0.00068107	6.4679e-05	0.882489		R03903	8.39498e-06	6.04946e-06	3.25334e-05	2.64839e-05	0.929461
R02450	5.6352e-05	6.8946e-05	4.823e-05	1.2657e-05	6.4411e-05	0.882699		R03031	5.07715e-05	5.39306e-05	2.74625e-05	2.64681e-05	0.929636
R02527	5.985e-05	5.7096e-05	4.4652e-05	0.00010608	6.4181e-05	0.882909		R10782	5.07715e-05	5.39306e-05	2.74625e-05	2.64681e-05	0.929811
R00212	0.00099237	0.00099995	0.000983	0.00094517	6.4142e-05	0.883118		R00802	0.000797725	0.000790813	0.00081723	2.64161e-05	0.929985
R06987	0.00099237	0.00099995	0.000983	0.00094517	6.4142e-05	0.883327		R06088	0.000797725	0.000790813	0.00081723	2.64161e-05	0.93016
R02782	0.00034986	0.00035884	0.00034361	0.00030121	6.387e-05	0.883536		R10504	0.000154848	0.000157103	0.000130692	2.64114e-05	0.930334
R05659	0.00034986	0.00035884	0.00034361	0.00030121	6.387e-05	0.883744		R00310	0.000574847	0.000569798	0.000596208	2.64108e-05	0.930509
R06894	0.00021906	0.00021846	0.00023636	0.00017314	6.3821e-05	0.883953		R11329	0.000574847	0.000569798	0.000596208	2.64108e-05	0.930684
R02656	3.1787e-05	1.922e-05	5.6404e-05	5.8314e-05	6.3711e-05	0.884161		R00103	0.000427553	0.000430835	0.000404446	2.63889e-05	0.930858
R03084	0.00099729	0.00100746	0.0009735	0.00096763	6.3635e-05	0.884368		R03004	0.000427553	0.000430835	0.000404446	2.63889e-05	0.931032
R02754	8.457e-05	7.3342e-05	8.5396e-05	0.00013608	6.3566e-05	0.884576		R00209	0.000950867	0.000943734	0.000970063	2.6329e-05	0.931206
R03277	8.457e-05	7.3342e-05	8.5396e-05	0.00013608	6.3566e-05	0.884783		R02662	7.95411e-06	5.63233e-06	3.19252e-05	2.62929e-05	0.93138
R11417	1.2107e-05	5.6535e-06	1.4639e-05	6.616e-05	6.3039e-05	0.884989		R03174	7.95411e-06	5.63233e-06	3.19252e-05	2.62929e-05	0.931554
R03348	0.0005586	0.00054967	0.00058437	0.00053037	6.2928e-05	0.885194		R04097	7.95411e-06	5.63233e-06	3.19252e-05	2.62929e-05	0.931728
R02991	0.00027856	0.00026558	0.00028283	0.00032423	6.291e-05	0.8854		R10998	7.95411e-06	5.63233e-06	3.19252e-05	2.62929e-05	0.931902
R11021	1.2415e-05	5.4827e-06	1.811e-05	6.2659e-05	6.2872e-05	0.885605		R02473	0.000469028	0.000463254	0.000489437	2.6183e-05	0.932075
R04364	7.3233e-05	6.0016e-05	8.5776e-05	0.00011013	6.2662e-05	0.88581		R03845	8.08894e-06	5.70488e-06	3.18727e-05	2.61678e-05	0.932248
R01525	9.2233e-05	0.00010286	8.541e-05	4.722e-05	6.2467e-05	0.886013		R06286	8.08894e-06	5.70488e-06	3.18727e-05	2.61678e-05	0.932421
R01890	0.00026002	0.00024625	0.00026898	0.00029968	6.2383e-05	0.886217		R01701	8.04116e-06	5.76412e-06	3.19252e-05	2.61611e-05	0.932594
R02590	0.00026002	0.00024625	0.00026898	0.00029968	6.2383e-05	0.886421		R01702	8.04116e-06	5.76412e-06	3.19252e-05	2.61611e-05	0.932766
R04429	0.00093074	0.00090971	0.00097091	0.00092975	6.2193e-05	0.886624		R04225	8.04116e-06	5.76412e-06	3.19252e-05	2.61611e-05	0.932939
R04724	0.00093074	0.00090971	0.00097091	0.00092975	6.2193e-05	0.886827		R07599	8.04116e-06	5.76412e-06	3.19252e-05	2.61611e-05	0.933112
R04955	0.00093074	0.00090971	0.00097091	0.00092975	6.2193e-05	0.88703		R07600	8.04116e-06	5.76412e-06	3.19252e-05	2.61611e-05	0.933285
R04958	0.00093074	0.00090971	0.00097091	0.00092975	6.2193e-05	0.887233		R07601	8.04116e-06	5.76412e-06	3.19252e-05	2.61611e-05	0.933458
R04961	0.00093074	0.00090971	0.00097091	0.00092975	6.2193e-05	0.887436		R07602	8.04116e-06	5.76412e-06	3.19252e-05	2.61611e-05	0.933631
R04966	0.00093074	0.00090971	0.00097091	0.00092975	6.2193e-05	0.887639		R07603	8.04116e-06	5.76412e-06	3.19252e-05	2.61611e-05	0.933804
R04969	0.00093074	0.00090971	0.00097091	0.00092975	6.2193e-05	0.887842		R07604	8.04116e-06	5.76412e-06	3.19252e-05	2.61611e-05	0.933977
R03119	0.00014513	0.00012901	0.0001706	0.00016548	6.1936e-05	0.888044		R10996	8.04116e-06	5.76412e-06	3.19252e-05	2.61611e-05	0.93415
R03223	0.00085177	0.00084781	0.00086898	0.00081105	6.1895e-05	0.888246		R10997	8.04116e-06	5.76412e-06	3.19252e-05	2.61611e-05	0.934323
R10712	0.00085177	0.00084781	0.00086898	0.00081105	6.1895e-05	0.888448		R02394	4.22587e-05	4.68515e-05	2.07604e-05	2.60911e-05	0.934495
R01372	9.3299e-05	7.9297e-05	0.00010579	0.00012846	6.1649e-05	0.888649		R05075	8.14414e-05	8.32057e-05	5.72384e-05	2.59674e-05	0.934667
R02521	9.3299e-05	7.9297e-05	0.00010579	0.00012846	6.1649e-05	0.88885		R12197	8.14414e-05	8.32057e-05	5.72384e-05	2.59674e-05	0.934838
R02765	0.00026301	0.00026159	0.00028036	0.00022025	6.1538e-05	0.889051		R07229	0.000309735	0.000304648	0.000330529	2.58814e-05	0.93501
R09979	0.00026301	0.00026159	0.00028036	0.00022025	6.1538e-05	0.889252		R01978	0.000450013	0.000445759	0.000471486	2.57271e-05	0.93518
R04427	0.00010204	0.000113	9.0095e-05	6.3705e-05	6.1243e-05	0.889452		R04325	0.000884389	0.000888133	0.000862457	2.56752e-05	0.935349
R07481	0.00010204	0.000113	9.0095e-05	6.3705e-05	6.1243e-05	0.889652		R04326	0.000884389	0.000888133	0.000862457	2.56752e-05	0.935519
R03222	4.7432e-05	3.3891e-05	6.949e-05	7.2831e-05	6.0998e-05	0.889851		R11522	0.000145788	0.000140192	0.000165838	2.56453e-05	0.935689
R04178	4.7432e-05	3.3891e-05	6.949e-05	7.2831e-05	6.0998e-05	0.89005		R01954	0.00085356	0.000848782	0.000874259	2.54768e-05	0.935857
R03372	2.6149e-05	1.7101e-05	2.949e-05	7.4743e-05	6.0983e-05	0.890249		R05684	8.86354e-06	6.47083e-06	3.19332e-05	2.54624e-05	0.936025
R05705	0.00045099	0.00043922	0.00044931	0.00049828	6.0742e-05	0.890447		R12812	0.000539332	0.000536087	0.000561383	2.5296e-05	0.936192
R03595	0.00049733	0.00048625	0.00052587	0.00047629	6.0657e-05	0.890645		R12863	0.000539332	0.000536087	0.000561383	2.5296e-05	0.93636
R03317	0.00018428	0.00018017	0.00016971	0.00022617	6.0579e-05	0.890843		R12867	0.000539332	0.000536087	0.000561383	2.5296e-05	0.936527
R00942	0.00104626	0.00105225	0.00104144	0.00099686	6.0218e-05	0.89104		R12871	0.000539332	0.000536087	0.000561383	2.5296e-05	0.936694
R02237	0.00104626	0.00105225	0.00104144	0.00099686	6.0218e-05	0.891236		R12873	0.000539332	0.000536087	0.000561383	2.5296e-05	0.936861
R04241	0.00104626	0.00105225	0.00104144	0.00099686	6.0218e-05	0.891433		R12875	0.000539332	0.000536087	0.000561383	2.5296e-05	0.937028
R00476	0.00024905	0.00026082	0.00022748	0.00022225	6.0146e-05	0.891629		R12904	0.000539332	0.000536087	0.000561383	2.5296e-05	0.937196
R01402	0.00088139	0.00088833	0.00087313	0.00083697	5.9618e-05	0.891824		R02864	0.000424042	0.000419214	0.000444381	2.51672e-05	0.937362
R05284	8.2815e-05	8.1866e-05	9.9202e-05	4.0595e-05	5.9557e-05	0.892018		R03947	0.000424042	0.000419214	0.000444381	2.51672e-05	0.937528
R05367	8.2815e-05	8.1866e-05	9.9202e-05	4.0595e-05	5.9557e-05	0.892212		R04424	9.61124e-06	7.10473e-06	3.21791e-05	2.50744e-05	0.937694
R05368	8.2815e-05	8.1866e-05	9.9202e-05	4.0595e-05	5.9557e-05	0.892407		R07605	0.000708641	0.000702587	0.000727621	2.50339e-05	0.93786
R05369	8.2815e-05	8.1866e-05	9.9202e-05	4.0595e-05	5.9557e-05	0.892601		R00750	9.42789e-05	8.90751e-05	0.000113916	2.4841e-05	0.938024
R05370	8.2815e-05	8.1866e-05	9.9202e-05	4.0595e-05	5.9557e-05	0.892796		R00705	9.05396e-05	8.49734e-05	0.00010966	2.46868e-05	0.938187
R07669	8.2815e-05	8.1866e-05	9.9202e-05	4.0595e-05	5.9557e-05	0.89299		R00706	9.05396e-05	8.49734e-05	0.00010966	2.46868e-05	0.93835
R07670	8.2815e-05	8.1866e-05	9.9202e-05	4.0595e-05	5.9557e-05	0.893184		R00922	9.05396e-05	8.49734e-05	0.00010966	2.46868e-05	0.938513
R01206	0.00041054	0.00039891	0.0004089	0.0004568	5.953e-05	0.893379		R00935	9.05396e-05	8.49734e-05	0.00010966	2.46868e-05	0.938676
R02334	0.00041054	0.00039891	0.0004089	0.0004568	5.953e-05	0.893573		R02094	0.00100775	0.00100254	0.00102718	2.46482e-05	0.938839
R01047	3.0476e-05	2.0733e-05	3.7421e-05	7.324e-05	5.9451e-05	0.893767		R02098	0.00100775	0.00100254	0.00102718	2.46482e-05	0.939002
R03397	7.7008e-05	7.9676e-05	8.4345e-05	2.7574e-05	5.9439e-05	0.893961		R00462	0.000363821	0.000367067	0.00034245	2.46169e-05	0.939165
R03399	7.7008e-05	7.9676e-05	8.4345e-05	2.7574e-05	5.9439e-05	0.894155		R07236	5.25762e-05	5.51424e-05	3.07477e-05	2.43947e-05	0.939326
R01291	0.00070057	0.00069087	0.00072521	0.00067577	5.9146e-05	0.894348		R07504	5.25762e-05	5.51424e-05	3.07477e-05	2.43947e-05	0.939487
R00540	0.00021606	0.00020896	0.00020688	0.00025859	5.8816e-05	0.89454		R10491	5.25762e-05	5.51424e-05	3.07477e-05	2.43947e-05	0.939649
R01887	0.00021606	0.00020896	0.00020688	0.00025859	5.8816e-05	0.894732		R10492	5.25762e-05	5.51424e-05	3.07477e-05	2.43947e-05	0.93981
R03093	0.00021606	0.00020896	0.00020688	0.00025859	5.8816e-05	0.894924		R09840	0.000505393	0.000501772	0.0005261	2.43286e-05	0.939971
R03542	0.00021606	0.00020896	0.00020688	0.00025859	5.8816e-05	0.895116		R09398	0.000102664	0.000105701	8.15086e-05	2.41929e-05	0.940131
R05591	0.00021606	0.00020896	0.00020688	0.00025859	5.8816e-05	0.895308		R12648	0.000102664	0.000105701	8.15086e-05	2.41929e-05	0.940291
R07855	0.00021606	0.00020896	0.00020688	0.00025859	5.8816e-05	0.8955		R00601	0.000108874	0.000108943	8.47997e-05	2.4143e-05	0.94045
R01360	8.8136e-05	9.3008e-05	9.2451e-05	3.854e-05	5.8783e-05	0.895692		R08702	0.000108874	0.000108943	8.47997e-05	2.4143e-05	0.94061
R08090	8.8136e-05	9.3008e-05	9.2451e-05	3.854e-05	5.8783e-05	0.895884		R05275	5.39181e-05	5.66684e-05	3.26835e-05	2.39849e-05	0.940768
R00673	0.00016074	0.00016813	0.00016096	0.00010975	5.8598e-05	0.896075		R01245	0.000235309	0.000228706	0.000252688	2.39817e-05	0.940927
R12961	0.00014532	0.00013397	0.00014785	0.00019001	5.8567e-05	0.896266		R01677	0.000235309	0.000228706	0.000252688	2.39817e-05	0.941085
R07765	0.00087788	0.00085905	0.00090878	0.0008863	5.8154e-05	0.896456		R01770	0.000235309	0.000228706	0.000252688	2.39817e-05	0.941244
R00470	0.00063566	0.00064245	0.00063125	0.00058875	5.8109e-05	0.896646		R02143	0.000235309	0.000228706	0.000252688	2.39817e-05	0.941402
R09983	2.6575e-05	1.7978e-05	2.8489e-05	7.4169e-05	5.8105e-05	0.896835		R11462	3.43134e-05	3.7684e-05	1.37974e-05	2.38866e-05	0.94156
R00369	0.00014176	0.00015438	0.00012183	0.00011625	5.8071e-05	0.897025		R02282	0.000244288	0.000238978	0.000262784	2.38059e-05	0.941718
R00372	0.00014176	0.00015438	0.00012183	0.00011625	5.8071e-05	0.897214		R03244	6.18677e-05	5.64149e-05	8.01769e-05	2.3762e-05	0.941875
R02059	0.00081467	0.00079715	0.00084816	0.00080781	5.7867e-05	0.897403		R12507	0.000135481	0.000130818	0.000154562	2.37436e-05	0.942032
R01433	0.00079322	0.00077954	0.00082156	0.00077746	5.7771e-05	0.897592		R00851	8.20136e-05	8.32057e-05	5.95164e-05	2.36893e-05	0.942188
R01127	0.00105153	0.0010471	0.00106648	0.00101324	5.7672e-05	0.89778		R09380	8.20136e-05	8.32057e-05	5.95164e-05	2.36893e-05	0.942345
R01207	0.00018089	0.00018353	0.0001886	0.00013361	5.763e-05	0.897968		R10850	0.00047729	0.000473659	0.000497267	2.36079e-05	0.942501
R08057	0.00032102	0.00033151	0.00030241	0.00029252	5.7603e-05	0.898156		R12902	0.00047729	0.000473659	0.000497267	2.36079e-05	0.942657
R10847	7.2695e-05	7.4439e-05	8.3353e-05	2.7496e-05	5.7601e-05	0.898344		R10266	5.39292e-05	5.65935e-05	3.30215e-05	2.3572e-05	0.942813
R11522	1.8616e-05	9.7038e-06	3.6456e-05	4.9163e-05	5.73e-05	0.898531		R01824	3.43363e-05	2.9187e-05	5.26878e-05	2.35008e-05	0.942968
R00420	0.00073187	0.00071748	0.00073826	0.00076836	5.7272e-05	0.898718		R11256	3.43363e-05	2.9187e-05	5.26878e-05	2.35008e-05	0.943123
R03471	0.00084175	0.00082521	0.00087467	0.00083408	5.7129e-05	0.898905		R02322	0.00102654	0.00102968	0.00100627	2.34059e-05	0.943278
R04509	0.00084175	0.00082521	0.00087467	0.00083408	5.7129e-05	0.899091		R09772	2.06923e-05	2.35342e-05	1.87179e-07	2.3347e-05	0.943432
R04424	9.7168e-05	8.4227e-05	0.00011056	0.00012791	5.7077e-05	0.899277		R07675	9.00428e-06	7.15798e-06	3.0372e-05	2.3214e-05	0.943586
R10343	8.2957e-05	6.9729e-05	9.5147e-05	0.00011453	5.6989e-05	0.899463		R01645	2.61286e-05	2.21421e-05	4.53557e-05	2.32136e-05	0.943739
R04428	0.00091074	0.00089155	0.00094662	0.00090894	5.6877e-05	0.899649		R01647	2.61286e-05	2.21421e-05	4.53557e-05	2.32136e-05	0.943893
R04535	0.00091074	0.00089155	0.00094662	0.00090894	5.6877e-05	0.899835		R11582	0.000316565	0.000312323	0.000335365	2.30423e-05	0.944045
R04537	0.00091074	0.00089155	0.00094662	0.00090894	5.6877e-05	0.90002		R02804	5.42694e-05	5.66327e-05	3.37334e-05	2.28993e-05	0.944196
R04544	0.00091074	0.00089155	0.00094662	0.00090894	5.6877e-05	0.900206		R05526	5.29135e-05	5.47306e-05	3.18939e-05	2.28367e-05	0.944347
R04568	0.00091074	0.00089155	0.00094662	0.00090894	5.6877e-05	0.900392		R01823	9.85076e-05	9.31322e-05	0.000115903	2.27707e-05	0.944498
R04954	0.00091074	0.00089155	0.00094662	0.00090894	5.6877e-05	0.900577		R10150	4.95347e-05	5.15286e-05	2.89555e-05	2.25731e-05	0.944647
R04965	0.00091074	0.00089155	0.00094662	0.00090894	5.6877e-05	0.900763		R08926	8.5539e-06	6.67098e-06	2.92193e-05	2.25483e-05	0.944796
R00028	0.00078479	0.00078817	0.00078854	0.00073506	5.6871e-05	0.900949		R02087	0.000527071	0.000519806	0.000542322	2.25153e-05	0.944945
R06087	0.00078479	0.00078817	0.00078854	0.00073506	5.6871e-05	0.901134		R01315	6.65604e-05	6.10199e-05	8.34472e-05	2.24273e-05	0.945093
R03774	2.3313e-05	1.6286e-05	2.1018e-05	7.0851e-05	5.6859e-05	0.90132		R01317	6.65604e-05	6.10199e-05	8.34472e-05	2.24273e-05	0.945241
R11786	0.00010154	0.00010545	7.7241e-05	0.00013003	5.6693e-05	0.901505		R02053	6.65604e-05	6.10199e-05	8.34472e-05	2.24273e-05	0.945389
R00366	4.1973e-05	5.4583e-05	3.7006e-05	2.868e-06	5.6682e-05	0.90169		R07064	6.65604e-05	6.10199e-05	8.34472e-05	2.24273e-05	0.945538
R02457	4.1973e-05	5.4583e-05	3.7006e-05	2.868e-06	5.6682e-05	0.901875		R07379	6.65604e-05	6.10199e-05	8.34472e-05	2.24273e-05	0.945686
R02894	4.1973e-05	5.4583e-05	3.7006e-05	2.868e-06	5.6682e-05	0.90206		R07387	6.65604e-05	6.10199e-05	8.34472e-05	2.24273e-05	0.945834
R02923	4.1973e-05	5.4583e-05	3.7006e-05	2.868e-06	5.6682e-05	0.902245		R07859	6.65604e-05	6.10199e-05	8.34472e-05	2.24273e-05	0.945982
R04221	4.1973e-05	5.4583e-05	3.7006e-05	2.868e-06	5.6682e-05	0.90243		R01976	0.000389157	0.000393605	0.000371281	2.23245e-05	0.94613
R07400	4.1973e-05	5.4583e-05	3.7006e-05	2.868e-06	5.6682e-05	0.902615		R05576	0.000389157	0.000393605	0.000371281	2.23245e-05	0.946278
R08387	5.7814e-05	6.4769e-05	6.1828e-05	1.2322e-05	5.6461e-05	0.902799		R01567	0.000662357	0.000657559	0.000679824	2.22646e-05	0.946425
R08389	5.7814e-05	6.4769e-05	6.1828e-05	1.2322e-05	5.6461e-05	0.902983		R02099	0.000662357	0.000657559	0.000679824	2.22646e-05	0.946572
R11395	3.4984e-05	4.8826e-05	2.2236e-05	5.1952e-06	5.638e-05	0.903167		R08233	0.000662357	0.000657559	0.000679824	2.22646e-05	0.946719
R05681	0.0003613	0.00034667	0.00037712	0.00038723	5.6376e-05	0.903351		R04194	9.24822e-05	8.89253e-05	0.000111113	2.21875e-05	0.946866
R05837	0.0003613	0.00034667	0.00037712	0.00038723	5.6376e-05	0.903535		R02738	0.000434445	0.00043611	0.000413965	2.21456e-05	0.947012
R07406	0.0003613	0.00034667	0.00037712	0.00038723	5.6376e-05	0.90372		R04286	0.000568982	0.000564856	0.000586969	2.21131e-05	0.947158
R00732	2.3634e-05	1.4109e-05	3.7738e-05	5.6216e-05	5.6211e-05	0.903903		R09959	0.000568982	0.000564856	0.000586969	2.21131e-05	0.947304
R04418	3.4351e-05	2.7956e-05	2.9086e-05	7.8793e-05	5.6103e-05	0.904086		R07013	3.37844e-05	2.88347e-05	5.09289e-05	2.20942e-05	0.94745
R00292	0.00036029	0.00037233	0.00033341	0.00034312	5.6093e-05	0.904269		R07014	3.37844e-05	2.88347e-05	5.09289e-05	2.20942e-05	0.947596
R00742	0.00094072	0.00092444	0.00097216	0.00093247	5.5969e-05	0.904452		R07027	3.37844e-05	2.88347e-05	5.09289e-05	2.20942e-05	0.947743
R00585	0.00014013	0.00015231	0.00012031	0.00011625	5.5885e-05	0.904634		R07071	3.37844e-05	2.88347e-05	5.09289e-05	2.20942e-05	0.947889
R00588	0.00014013	0.00015231	0.00012031	0.00011625	5.5885e-05	0.904817		R07072	3.37844e-05	2.88347e-05	5.09289e-05	2.20942e-05	0.948035
R10174	5.4938e-05	4.6695e-05	5.2178e-05	9.9809e-05	5.5874e-05	0.904999		R07082	3.37844e-05	2.88347e-05	5.09289e-05	2.20942e-05	0.948181
R07456	0.00033422	0.00034093	0.00033483	0.00028571	5.5823e-05	0.905181		R09410	3.37844e-05	2.88347e-05	5.09289e-05	2.20942e-05	0.948327
R10089	0.00033422	0.00034093	0.00033483	0.00028571	5.5823e-05	0.905363		R09417	3.37844e-05	2.88347e-05	5.09289e-05	2.20942e-05	0.948473
R10819	0.00026383	0.00025314	0.00026267	0.00030777	5.5789e-05	0.905546		R09443	3.37844e-05	2.88347e-05	5.09289e-05	2.20942e-05	0.948619
R01666	5.0561e-05	6.4196e-05	3.0307e-05	2.8692e-05	5.5758e-05	0.905728		R02487	5.24004e-05	5.39544e-05	3.18939e-05	2.20605e-05	0.948765
R05970	0.00017927	0.00016562	0.00019414	0.0002064	5.5648e-05	0.905909		R02488	5.24004e-05	5.39544e-05	3.18939e-05	2.20605e-05	0.94891
R06514	0.00077329	0.00077087	0.00078696	0.00073373	5.5643e-05	0.906091		R10074	5.24004e-05	5.39544e-05	3.18939e-05	2.20605e-05	0.949056
R06602	2.0805e-05	1.2901e-05	2.2552e-05	6.6574e-05	5.5419e-05	0.906272		R00931	6.22511e-06	4.22156e-06	2.60941e-05	2.18725e-05	0.949201
R10519	5.1933e-05	4.1952e-05	5.503e-05	9.4161e-05	5.5305e-05	0.906452		R01872	6.22511e-06	4.22156e-06	2.60941e-05	2.18725e-05	0.949345
R00529	0.00025939	0.00025645	0.00024376	0.00029611	5.5292e-05	0.906633		R01960	6.22511e-06	4.22156e-06	2.60941e-05	2.18725e-05	0.94949
R04929	0.00025939	0.00025645	0.00024376	0.00029611	5.5292e-05	0.906813		R02063	6.22511e-06	4.22156e-06	2.60941e-05	2.18725e-05	0.949634
R02274	8.2864e-05	7.4671e-05	7.889e-05	0.00012576	5.506e-05	0.906993		R03546	6.22511e-06	4.22156e-06	2.60941e-05	2.18725e-05	0.949779
R04188	8.2864e-05	7.4671e-05	7.889e-05	0.00012576	5.506e-05	0.907173		R04311	6.22511e-06	4.22156e-06	2.60941e-05	2.18725e-05	0.949924
R00014	0.00100969	0.00099689	0.00103578	0.00099379	5.4789e-05	0.907351		R05790	6.22511e-06	4.22156e-06	2.60941e-05	2.18725e-05	0.950068
R08195	6.7363e-05	6.316e-05	8.5332e-05	3.4842e-05	5.4693e-05	0.90753		R06642	6.22511e-06	4.22156e-06	2.60941e-05	2.18725e-05	0.950213
R02360	4.0485e-05	5.2285e-05	3.1091e-05	7.1952e-06	5.4484e-05	0.907708		R06784	6.22511e-06	4.22156e-06	2.60941e-05	2.18725e-05	0.950357
R00294	0.00029688	0.00030422	0.00029412	0.0002525	5.4476e-05	0.907886		R06785	6.22511e-06	4.22156e-06	2.60941e-05	2.18725e-05	0.950502
R09450	6.419e-05	7.1127e-05	6.8043e-05	2.0643e-05	5.4337e-05	0.908063		R06846	6.22511e-06	4.22156e-06	2.60941e-05	2.18725e-05	0.950646
R11180	4.0482e-05	5.3116e-05	2.5412e-05	1.391e-05	5.4275e-05	0.90824		R06847	6.22511e-06	4.22156e-06	2.60941e-05	2.18725e-05	0.950791
R01701	8.6843e-05	9.8941e-05	6.6401e-05	6.5511e-05	5.3872e-05	0.908416		R07063	6.22511e-06	4.22156e-06	2.60941e-05	2.18725e-05	0.950936
R01702	8.6843e-05	9.8941e-05	6.6401e-05	6.5511e-05	5.3872e-05	0.908592		R08754	6.22511e-06	4.22156e-06	2.60941e-05	2.18725e-05	0.95108
R04225	8.6843e-05	9.8941e-05	6.6401e-05	6.5511e-05	5.3872e-05	0.908768		R08755	6.22511e-06	4.22156e-06	2.60941e-05	2.18725e-05	0.951225
R07599	8.6843e-05	9.8941e-05	6.6401e-05	6.5511e-05	5.3872e-05	0.908943		R08756	6.22511e-06	4.22156e-06	2.60941e-05	2.18725e-05	0.951369
R07600	8.6843e-05	9.8941e-05	6.6401e-05	6.5511e-05	5.3872e-05	0.909119		R09034	6.22511e-06	4.22156e-06	2.60941e-05	2.18725e-05	0.951514
R07601	8.6843e-05	9.8941e-05	6.6401e-05	6.5511e-05	5.3872e-05	0.909295		R09262	6.22511e-06	4.22156e-06	2.60941e-05	2.18725e-05	0.951658
R07602	8.6843e-05	9.8941e-05	6.6401e-05	6.5511e-05	5.3872e-05	0.909471		R09263	6.22511e-06	4.22156e-06	2.60941e-05	2.18725e-05	0.951803
R07603	8.6843e-05	9.8941e-05	6.6401e-05	6.5511e-05	5.3872e-05	0.909647		R09264	6.22511e-06	4.22156e-06	2.60941e-05	2.18725e-05	0.951948
R07604	8.6843e-05	9.8941e-05	6.6401e-05	6.5511e-05	5.3872e-05	0.909823		R09470	6.22511e-06	4.22156e-06	2.60941e-05	2.18725e-05	0.952092
R10996	8.6843e-05	9.8941e-05	6.6401e-05	6.5511e-05	5.3872e-05	0.909999		R10079	6.22511e-06	4.22156e-06	2.60941e-05	2.18725e-05	0.952237
R10997	8.6843e-05	9.8941e-05	6.6401e-05	6.5511e-05	5.3872e-05	0.910174		R10325	6.22511e-06	4.22156e-06	2.60941e-05	2.18725e-05	0.952381
R10460	0.00042426	0.00042187	0.00043859	0.00038711	5.3865e-05	0.91035		R10326	6.22511e-06	4.22156e-06	2.60941e-05	2.18725e-05	0.952526
R02439	0.00054792	0.00055353	0.00054646	0.00050118	5.3807e-05	0.910526		R10331	6.22511e-06	4.22156e-06	2.60941e-05	2.18725e-05	0.95267
R01648	0.00013742	0.00013061	0.00012994	0.00017684	5.3718e-05	0.910701		R11062	6.22511e-06	4.22156e-06	2.60941e-05	2.18725e-05	0.952815
R12194	4.553e-05	3.3466e-05	6.602e-05	6.6647e-05	5.3672e-05	0.910876		R11226	6.22511e-06	4.22156e-06	2.60941e-05	2.18725e-05	0.95296
R01172	0.00074424	0.00074273	0.00075542	0.00070332	5.3609e-05	0.911051		R11518	6.22511e-06	4.22156e-06	2.60941e-05	2.18725e-05	0.953104
R03791	8.7222e-05	7.2362e-05	0.00011542	9.7405e-05	5.3236e-05	0.911225		R03361	7.70717e-05	7.89475e-05	5.71104e-05	2.18371e-05	0.953249
R04161	8.7222e-05	7.2362e-05	0.00011542	9.7405e-05	5.3236e-05	0.911399		R01699	0.000533961	0.000529495	0.000551153	2.16584e-05	0.953392
R09770	0.00023927	0.00023231	0.00026079	0.00021454	5.32e-05	0.911572		R03270	0.000533961	0.000529495	0.000551153	2.16584e-05	0.953535
R00024	2.9439e-05	1.8707e-05	4.7414e-05	5.3766e-05	5.3034e-05	0.911746		R11309	0.000302537	0.000298492	0.000320094	2.16017e-05	0.953678
R03140	2.9439e-05	1.8707e-05	4.7414e-05	5.3766e-05	5.3034e-05	0.911919		R00013	6.53977e-06	4.5352e-06	2.60941e-05	2.15589e-05	0.95382
R00228	0.00075076	0.00074902	0.0007619	0.00071065	5.2994e-05	0.912092		R00923	6.53977e-06	4.5352e-06	2.60941e-05	2.15589e-05	0.953963
R01526	0.00055346	0.00055947	0.00054909	0.00051086	5.2985e-05	0.912265		R01326	7.38062e-05	7.66671e-05	5.5248e-05	2.14191e-05	0.954104
R10760	1.1086e-05	5.0783e-06	1.4264e-05	5.4529e-05	5.2629e-05	0.912436		R11168	0.000194423	0.00019651	0.000175185	2.13247e-05	0.954245
R01908	2.4625e-05	1.5262e-05	3.531e-05	5.7075e-05	5.2499e-05	0.912608		R10719	6.85581e-06	4.85191e-06	2.60941e-05	2.12422e-05	0.954386
R06088	0.00088954	0.00088199	0.00090764	0.00086284	5.2352e-05	0.912779		R11149	6.89859e-06	4.91258e-06	2.60942e-05	2.11816e-05	0.954526
R10100	0.00014223	0.00013547	0.00016241	0.00011688	5.2288e-05	0.912949		R01804	1.25692e-05	1.0646e-05	3.18129e-05	2.11669e-05	0.954665
R00802	0.00088971	0.00088226	0.00090764	0.00086284	5.2249e-05	0.91312		R04435	1.25692e-05	1.0646e-05	3.18129e-05	2.11669e-05	0.954805
R08383	5.7458e-05	4.9826e-05	5.4378e-05	9.8801e-05	5.2055e-05	0.91329		R02530	0.000911457	0.000906067	0.00092719	2.11226e-05	0.954945
R07233	0.00034157	0.00034579	0.00031481	0.00036261	5.2017e-05	0.913459		R06199	0.000228054	0.000221458	0.000242531	2.1073e-05	0.955084
R11530	0.00010788	9.6698e-05	0.00011398	0.00014244	5.1848e-05	0.913629		R00125	8.26859e-05	8.32057e-05	6.21897e-05	2.1016e-05	0.955223
R10718	0.00015157	0.00013884	0.00016534	0.00017679	5.1728e-05	0.913798		R01478	0.000132699	0.000128411	0.00014929	2.08786e-05	0.955361
R10811	0.00022411	0.00023503	0.00020043	0.00020705	5.1655e-05	0.913966		R04979	0.000132699	0.000128411	0.00014929	2.08786e-05	0.955499
R10829	0.00022411	0.00023503	0.00020043	0.00020705	5.1655e-05	0.914135		R07818	0.000132699	0.000128411	0.00014929	2.08786e-05	0.955637
R04138	6.4044e-05	5.4906e-05	6.3584e-05	0.00010596	5.1519e-05	0.914303		R08127	0.000132699	0.000128411	0.00014929	2.08786e-05	0.955775
R07674	0.00013822	0.00014005	0.00014465	9.5066e-05	5.1411e-05	0.914471		R08260	0.000132699	0.000128411	0.00014929	2.08786e-05	0.955913
R01771	0.000687	0.00069626	0.00066452	0.00066735	5.139e-05	0.914638		R10830	0.000132699	0.000128411	0.00014929	2.08786e-05	0.956051
R00746	0.00028217	0.0002902	0.00027117	0.00024986	5.1336e-05	0.914806		R06268	0.000298544	0.000294787	0.00031551	2.07236e-05	0.956188
R10831	0.00069513	0.00070262	0.00067888	0.00066755	5.1314e-05	0.914974		R06269	0.000298544	0.000294787	0.00031551	2.07236e-05	0.956325
R01920	0.00051599	0.00050583	0.00051341	0.00055453	5.1279e-05	0.915141		R06270	0.000298544	0.000294787	0.00031551	2.07236e-05	0.956462
R08359	0.00051599	0.00050583	0.00051341	0.00055453	5.1279e-05	0.915308		R10187	3.53098e-05	3.0334e-05	5.0986e-05	2.0652e-05	0.956599
R04560	0.00106183	0.00105874	0.00107321	0.00102513	5.117e-05	0.915475		R04594	0.000466604	0.000469033	0.000448415	2.06179e-05	0.956735
R00765	0.0008537	0.00084987	0.00086653	0.00081921	5.1146e-05	0.915642		R11173	0.000466604	0.000469033	0.000448415	2.06179e-05	0.956871
R01424	0.0001151	0.00010678	0.00011187	0.00015467	5.1112e-05	0.915809		R01085	0.000271224	0.000271882	0.000251288	2.05935e-05	0.957007
R00485	0.00092854	0.00091409	0.00093789	0.00095578	5.1043e-05	0.915976		R04382	1.95248e-05	1.66632e-05	3.7248e-05	2.05848e-05	0.957143
R01557	0.00015365	0.00015717	0.00012954	0.00017696	5.0944e-05	0.916142		R02376	0.000206447	0.000202794	0.000223149	2.03546e-05	0.957278
R02208	9.81e-05	0.00010815	8.4151e-05	7.1227e-05	5.0874e-05	0.916308		R09726	0.000440713	0.000437125	0.00045741	2.02844e-05	0.957412
R02497	9.81e-05	0.00010815	8.4151e-05	7.1227e-05	5.0874e-05	0.916474		R10304	3.55909e-05	3.07352e-05	5.0986e-05	2.02508e-05	0.957546
R08954	9.81e-05	0.00010815	8.4151e-05	7.1227e-05	5.0874e-05	0.91664		R01148	0.000226213	0.000228249	0.000208005	2.0244e-05	0.95768
R10242	9.81e-05	0.00010815	8.4151e-05	7.1227e-05	5.0874e-05	0.916806		R01344	0.000226213	0.000228249	0.000208005	2.0244e-05	0.957813
R01776	0.00098261	0.00098206	0.00099076	0.0009405	5.08e-05	0.916972		R01582	0.000226213	0.000228249	0.000208005	2.0244e-05	0.957947
R01777	0.00098261	0.00098206	0.00099076	0.0009405	5.08e-05	0.917138		R02459	0.000226213	0.000228249	0.000208005	2.0244e-05	0.958081
R01385	0.00034055	0.00032805	0.00034885	0.00037053	5.0782e-05	0.917304		R02851	0.000226213	0.000228249	0.000208005	2.0244e-05	0.958215
R02549	0.0005501	0.00053338	0.00058057	0.00055352	5.0613e-05	0.917469		R02924	0.000226213	0.000228249	0.000208005	2.0244e-05	0.958349
R03576	5.6558e-05	4.4062e-05	7.6373e-05	7.483e-05	5.0584e-05	0.917634		R05053	0.000226213	0.000228249	0.000208005	2.0244e-05	0.958483
R10247	0.00043441	0.00042078	0.0004506	0.00045517	5.0582e-05	0.917799		R02170	2.27991e-05	2.46219e-05	4.47096e-06	2.0151e-05	0.958616
R12552	0.00027281	0.00025904	0.00030182	0.00026501	5.0571e-05	0.917964		R08778	2.27991e-05	2.46219e-05	4.47096e-06	2.0151e-05	0.958749
R12553	0.00027281	0.00025904	0.00030182	0.00026501	5.0571e-05	0.918129		R05647	0.000501566	0.000503849	0.000484075	1.97739e-05	0.95888
R06943	5.3099e-05	4.7928e-05	7.1696e-05	2.651e-05	5.0357e-05	0.918293		R09771	0.000501566	0.000503849	0.000484075	1.97739e-05	0.95901
R08174	5.8297e-05	6.2036e-05	6.6497e-05	2.0055e-05	5.0182e-05	0.918457		R03083	0.000954618	0.000954964	0.00093521	1.97545e-05	0.959141
R08176	5.8297e-05	6.2036e-05	6.6497e-05	2.0055e-05	5.0182e-05	0.918621		R00669	0.000145788	0.000140383	0.000160128	1.97448e-05	0.959271
R08177	5.8297e-05	6.2036e-05	6.6497e-05	2.0055e-05	5.0182e-05	0.918785		R09107	0.000145788	0.000140383	0.000160128	1.97448e-05	0.959402
R08178	5.8297e-05	6.2036e-05	6.6497e-05	2.0055e-05	5.0182e-05	0.918949		R09797	6.98441e-05	7.11231e-05	5.14294e-05	1.96937e-05	0.959532
R08181	5.8297e-05	6.2036e-05	6.6497e-05	2.0055e-05	5.0182e-05	0.919112		R12769	6.98441e-05	7.11231e-05	5.14294e-05	1.96937e-05	0.959662
R05692	0.00027766	0.00027585	0.0002611	0.00030945	5.0159e-05	0.919276		R12770	6.98441e-05	7.11231e-05	5.14294e-05	1.96937e-05	0.959792
R00996	0.00084307	0.00083006	0.00086929	0.00083216	5.0135e-05	0.91944		R08620	0.000697733	0.000693573	0.000713128	1.95546e-05	0.959922
R01167	3.7706e-05	2.7401e-05	4.7076e-05	6.801e-05	4.9979e-05	0.919603		R08624	0.000697733	0.000693573	0.000713128	1.95546e-05	0.960051
R07413	0.00027089	0.00027911	0.00025749	0.00024282	4.9679e-05	0.919765		R08628	0.000697733	0.000693573	0.000713128	1.95546e-05	0.96018
R05595	8.2057e-05	7.5633e-05	7.6038e-05	0.00011928	4.9665e-05	0.919927		R08634	0.000697733	0.000693573	0.000713128	1.95546e-05	0.960309
R03458	0.00058044	0.00056604	0.00059726	0.00059886	4.9641e-05	0.920089		R08641	0.000697733	0.000693573	0.000713128	1.95546e-05	0.960439
R04000	6.0661e-05	6.6204e-05	6.3095e-05	1.9213e-05	4.9426e-05	0.920251		R08645	0.000697733	0.000693573	0.000713128	1.95546e-05	0.960568
R05509	6.0661e-05	6.6204e-05	6.3095e-05	1.9213e-05	4.9426e-05	0.920412		R08193	2.50508e-05	2.65107e-05	7.05694e-06	1.94538e-05	0.960697
R05605	0.00063751	0.00064271	0.00063353	0.00059733	4.9352e-05	0.920573		R04449	0.000236447	0.000237084	0.00021767	1.94135e-05	0.960825
R00227	0.00015366	0.00015251	0.00013823	0.0001864	4.932e-05	0.920734		R02461	1.95051e-05	2.15477e-05	2.17336e-06	1.93743e-05	0.960953
R02777	0.00080052	0.00079223	0.00081964	0.00077873	4.92e-05	0.920895		R05227	0.000213938	0.00021546	0.000196228	1.92329e-05	0.96108
R03209	2.7304e-05	1.6991e-05	4.5782e-05	4.7663e-05	4.9151e-05	0.921055		R03544	6.02824e-05	6.10661e-05	4.19051e-05	1.9161e-05	0.961207
R01844	9.6679e-05	0.0001025	9.7895e-05	5.4747e-05	4.8969e-05	0.921215		R03545	6.02824e-05	6.10661e-05	4.19051e-05	1.9161e-05	0.961333
R03071	5.1924e-05	4.12e-05	6.0784e-05	8.1161e-05	4.8821e-05	0.921374		R10182	3.65256e-05	3.19048e-05	5.0986e-05	1.90812e-05	0.961459
R01148	0.00019812	0.00018727	0.00022368	0.00018575	4.8784e-05	0.921533		R11541	2.73487e-05	2.89293e-05	9.99078e-06	1.89385e-05	0.961585
R01344	0.00019812	0.00018727	0.00022368	0.00018575	4.8784e-05	0.921693		R00860	1.89667e-05	2.09372e-05	2.17335e-06	1.87638e-05	0.961709
R01582	0.00019812	0.00018727	0.00022368	0.00018575	4.8784e-05	0.921852		R04927	1.89667e-05	2.09372e-05	2.17335e-06	1.87638e-05	0.961833
R02459	0.00019812	0.00018727	0.00022368	0.00018575	4.8784e-05	0.922011		R08553	1.89667e-05	2.09372e-05	2.17335e-06	1.87638e-05	0.961957
R02851	0.00019812	0.00018727	0.00022368	0.00018575	4.8784e-05	0.92217		R07808	4.29087e-05	4.46252e-05	2.60777e-05	1.85475e-05	0.962079
R02924	0.00019812	0.00018727	0.00022368	0.00018575	4.8784e-05	0.92233		R07819	4.29087e-05	4.46252e-05	2.60777e-05	1.85475e-05	0.962202
R05053	0.00019812	0.00018727	0.00022368	0.00018575	4.8784e-05	0.922489		R05789	2.13195e-05	2.30038e-05	4.51406e-06	1.84897e-05	0.962324
R05566	0.00059866	0.00060474	0.00058972	0.00056521	4.847e-05	0.922647		R01372	6.79797e-06	5.00332e-06	2.34113e-05	1.84079e-05	0.962446
R06129	0.00059866	0.00060474	0.00058972	0.00056521	4.847e-05	0.922805		R02521	6.79797e-06	5.00332e-06	2.34113e-05	1.84079e-05	0.962567
R07281	0.00051532	0.0005014	0.00053189	0.00053323	4.8396e-05	0.922963		R07512	2.19139e-05	2.30535e-05	4.70976e-06	1.83437e-05	0.962689
R01555	9.3502e-05	8.5082e-05	9.1768e-05	0.00013172	4.8367e-05	0.923121		R02570	0.00011897	0.000115283	0.000133487	1.82043e-05	0.962809
R08228	8.771e-05	8.3568e-05	0.00010458	6.0446e-05	4.8272e-05	0.923279		R02571	0.00011897	0.000115283	0.000133487	1.82043e-05	0.962929
R02555	0.00044306	0.00044859	0.00044038	0.00040311	4.8163e-05	0.923436		R00006	0.00098827	0.000983619	0.00100165	1.80325e-05	0.963049
R05604	3.8204e-06	1.1798e-06	4.8312e-06	4.8255e-05	4.8086e-05	0.923593		R00226	0.00098827	0.000983619	0.00100165	1.80325e-05	0.963168
R00130	0.00096827	0.000951	0.00099438	0.00097297	4.808e-05	0.92375		R03050	0.00098827	0.000983619	0.00100165	1.80325e-05	0.963287
R05168	1.1798e-05	5.5471e-06	1.6517e-05	4.8364e-05	4.7536e-05	0.923905		R04672	0.00098827	0.000983619	0.00100165	1.80325e-05	0.963406
R01255	9.6746e-05	8.4938e-05	0.00012338	8.7653e-05	4.7532e-05	0.92406		R04673	0.00098827	0.000983619	0.00100165	1.80325e-05	0.963525
R11614	0.00029451	0.00028883	0.00031095	0.00026913	4.7494e-05	0.924215		R08648	0.00098827	0.000983619	0.00100165	1.80325e-05	0.963644
R11621	0.00029451	0.00028883	0.00031095	0.00026913	4.7494e-05	0.92437		R01398	0.000702689	0.000703192	0.00068522	1.79716e-05	0.963763
R12865	0.00029451	0.00028883	0.00031095	0.00026913	4.7494e-05	0.924525		R09501	0.000166138	0.000160225	0.000178183	1.79579e-05	0.963882
R12869	0.00029451	0.00028883	0.00031095	0.00026913	4.7494e-05	0.92468		R10811	7.80653e-05	7.92426e-05	6.13301e-05	1.79125e-05	0.964
R00013	2.1846e-05	1.288e-05	3.4535e-05	4.7436e-05	4.7245e-05	0.924834		R10829	7.80653e-05	7.92426e-05	6.13301e-05	1.79125e-05	0.964119
R08572	0.00077649	0.00077679	0.00078297	0.00073606	4.7206e-05	0.924988		R00336	9.30632e-05	9.26625e-05	7.56715e-05	1.77923e-05	0.964236
R01974	1.0447e-05	5.8828e-06	1.0824e-05	5.2541e-05	4.7035e-05	0.925142		R09280	1.78959e-05	1.99464e-05	2.16072e-06	1.77856e-05	0.964354
R10246	0.0006661	0.00065038	0.00069007	0.00067342	4.7011e-05	0.925295		R10002	0.000519653	0.000522361	0.000504576	1.77852e-05	0.964471
R10666	3.273e-05	4.3423e-05	2.2681e-05	6.6877e-06	4.6785e-05	0.925448		R08568	6.86858e-06	5.29148e-06	2.30762e-05	1.77847e-05	0.964589
R10339	0.00029625	0.0002839	0.00032343	0.00028905	4.673e-05	0.925601		R10531	2.64669e-05	2.77365e-05	9.99078e-06	1.77457e-05	0.964706
R04053	0.00013105	0.00012196	0.0001544	0.00011678	4.6717e-05	0.925753		R00353	2.07255e-05	2.22028e-05	4.51486e-06	1.7688e-05	0.964823
R00308	0.00011462	0.00010482	0.00013797	0.00010118	4.6585e-05	0.925905		R05284	2.07255e-05	2.22028e-05	4.51486e-06	1.7688e-05	0.96494
R03115	0.00011462	0.00010482	0.00013797	0.00010118	4.6585e-05	0.926057		R05367	2.07255e-05	2.22028e-05	4.51486e-06	1.7688e-05	0.965057
R03050	0.00099472	0.00098203	0.00101809	0.00098422	4.6554e-05	0.926209		R05368	2.07255e-05	2.22028e-05	4.51486e-06	1.7688e-05	0.965174
R00006	0.00099475	0.00098209	0.00101809	0.00098422	4.6532e-05	0.926361		R05369	2.07255e-05	2.22028e-05	4.51486e-06	1.7688e-05	0.965291
R00226	0.00099475	0.00098209	0.00101809	0.00098422	4.6532e-05	0.926513		R05370	2.07255e-05	2.22028e-05	4.51486e-06	1.7688e-05	0.965408
R04672	0.00099475	0.00098209	0.00101809	0.00098422	4.6532e-05	0.926665		R07669	2.07255e-05	2.22028e-05	4.51486e-06	1.7688e-05	0.965525
R04673	0.00099475	0.00098209	0.00101809	0.00098422	4.6532e-05	0.926817		R07670	2.07255e-05	2.22028e-05	4.51486e-06	1.7688e-05	0.965642
R08648	0.00099475	0.00098209	0.00101809	0.00098422	4.6532e-05	0.926969		R05366	2.07007e-05	2.22006e-05	4.51406e-06	1.76865e-05	0.965759
R01720	8.459e-05	7.8869e-05	0.00010076	6.0061e-05	4.6417e-05	0.92712		R11184	2.07007e-05	2.22006e-05	4.51406e-06	1.76865e-05	0.965875
[truncated: 1,618 more rows]

## Sheet: S2
Table S2 Bacterial species single modelling results.
translocation_MSP_UK_avg_FBA																		transloation_MSP_UK_avg_FVA																		translocation_MSP_HFD_P
ReactionIDs	msp_0005	msp_0166	msp_0313	msp_0380	msp_0570	msp_0573	msp_0627	msp_0881	msp_0884	msp_1219	msp_1782	msp_1786	msp_1787	msp_1788	msp_1793	msp_1799		ReactionIDs	msp_0005	msp_0166	msp_0313	msp_0380	msp_0570	msp_0573	msp_0627	msp_0881	msp_0884	msp_1219	msp_1782	msp_1786	msp_1787	msp_1788	msp_1793	msp_1799		ReactionIDs	msp_0005	msp_0166	msp_0313	msp_0380	msp_0570	msp_0573	msp_0627	msp_0881	msp_0884	msp_1219	msp_1782	msp_1786	msp_1787
Ex_(S,S)-2,3-Butanediol	0	0	0		0	0	0		0	0.144899		0				0		Ex_(S,S)-2,3-Butanediol	0	0	0		0	0	0		0	0.144899		0				0		Biomass_Bacteria	1.25515	0.712769	1.31713	1.26142	0.712769	0.712769	0.712769	1.26142	1.31713	1.25828	0.712769	0.712769	1.25515
Ex_AMP	-0.293481	0	-0.425516	-0.425516	0	0	-0.245032	-0.5	0	-0.301992	-0.245032	-0.230986	-0.358011	-0.245032	0	-0.216488		Ex_AMP	-0.293481	0	-0.425516	-0.425516	0	0	-0.245032	-0.5	0	-0.301992	-0.245032	-0.230986	-0.358011	-0.245032	0	-0.216488		Ex_(R)3Hydroxybutanoate	0			0							0
Ex_Acetaldehyde	0	0	0	0	0	0	0	0	0	2.11329	0	0	0	1.36653	0	0		Ex_Acetaldehyde	0	0	0	0	0	0	0	0	0	2.11329	0	0	0	1.36653	0	0		Ex_(S,S)-2,3-Butanediol	0	0	0		0	0	0		0	2.98997		0
Ex_Acetate	0	19.9957	4.78649	0.0276014	0.687188	0	15.0536	0	7.422	1.67215	2.0797	9.29951	0.867419	10.8355	6.20081	3.94493		Ex_Acetate	0	19.9957	4.78649	0.0276014	0.687188	0	15.0536	0	7.422	1.67215	2.0797	9.29951	0.867419	10.8355	6.20081	3.94493		Ex_1,2-Diacyl-sn-glycerol dioctadecanoyl	0	0	0	0	0	0	0	0	0	0	0	0
Ex_Acetoacetate	0	0	0	0	0	0	0	0	0	0	0.314426		0	0	0.200376	0		Ex_Acetoacetate	0	0	0	0	0	0	0	0	0	0	0.314426		0	0	0.200376	0		Ex_2-Demethylmenaquinone 8	0	0	0	0	0	0	0	0	0	0	0		0
Ex_Adenosine	-0.5	0	0		0	0	0	-0.0455277	-0.425516	-0.242925	0	0	0	0	-0.295611	0		Ex_Adenosine	-0.5	0	0		0	0	0	-0.0455277	-0.425516	-0.242925	0	0	0	0	-0.295611	0		Ex_4-Hydroxybenzoate	0	0	0	0								0
Ex_Biomass	1.25344	0.566128	0.982693	0.982693	0.566128	0.566128	0.566128	1.25969	0.982693	1.25828	0.566128	0.566128	0.935788	0.566128	0.913671	0.566128		Ex_Biomass	1.25344	0.566128	0.982693	0.982693	0.566128	0.566128	0.566128	1.25969	0.982693	1.25828	0.566128	0.566128	0.935788	0.566128	0.913671	0.566128		Ex_5Deoxyadenosine	0	0	0	0	0	0	0	0	0	0	0	0	0
Ex_Butyrate	-2.80598e-31		0	0	1.02027e-20	0	-3.85507e-20	0.711354	0		1.38146e-27			0	0			Ex_Butyrate	-2.80598e-31		0	0	1.02027e-20	0	-3.85507e-20	0.711354	0		1.38146e-27			0	0			Ex_ABEE	0	0	0	0	0	0	0	0	0	0	0	0	0
Ex_CO2	19.3967	0	0	10.9569	3.7439	13.1895	7.56014	4.09323	4.92941	0	3.98692	8.62203	0	11.8927	0	3.33693		Ex_CO2	19.3967	0	0	10.9569	3.7439	13.1895	7.56014	4.09323	4.92941	0	3.98692	8.62203	0	11.8927	0	3.33693		Ex_AMP	-0.5	-0.272564	-0.5	-0.450221	0	-0.272564	0	-0.5	-0.5	-0.396325	-0.272564	0	-0.39082
Ex_Ca2+	-0.00565554	-0.00255437	-0.00443391	-0.00443391	-0.00255437	-0.00255437	-0.00255437	-0.0056837	-0.00443391	-0.00567734	-0.00255437	-0.00255437	-0.00422228	-0.00255437	-0.00412248	-0.00255437		Ex_Ca2+	-0.00565554	-0.00255437	-0.00443391	-0.00443391	-0.00255437	-0.00255437	-0.00255437	-0.0056837	-0.00443391	-0.00567734	-0.00255437	-0.00255437	-0.00422228	-0.00255437	-0.00412248	-0.00255437		Ex_Acetaldehyde	0	0	0	0	0	0	0	0	0	3.01042	0	0	0
Ex_Cl	-0.00565554	-0.00255437	-0.00443391	-0.00443391	-0.00255437	-0.00255437	-0.00255437	-0.0056837	-0.00443391	-0.00567734	-0.00255437	-0.00255437	-0.00422228	-0.00255437	-0.00412248	-0.00255437		Ex_Cl	-0.00565554	-0.00255437	-0.00443391	-0.00443391	-0.00255437	-0.00255437	-0.00255437	-0.0056837	-0.00443391	-0.00567734	-0.00255437	-0.00255437	-0.00422228	-0.00255437	-0.00412248	-0.00255437		Ex_Acetate	0.0353726	50.1457	8.27027	0	3.19417	0	16.9645	10.6041	17.4917	0.08629	4.42851	21.1363	1.84923
Ex_Co2+	-0.00377036	-0.00170291	-0.00295594	-0.00295594	-0.00170291	-0.00170291	-0.00170291	-0.00378913	-0.00295594	-0.00378489	-0.00170291	-0.00170291	-0.00281485	-0.00170291	-0.00274832	-0.00170291		Ex_Co2+	-0.00377036	-0.00170291	-0.00295594	-0.00295594	-0.00170291	-0.00170291	-0.00170291	-0.00378913	-0.00295594	-0.00378489	-0.00170291	-0.00170291	-0.00281485	-0.00170291	-0.00274832	-0.00170291		Ex_Acetoacetate	0	0	0	2.31506	0	0	0	0.392806	0	0	0.765935		0
Ex_Cu2+	-0.00377036	-0.00170291	-0.00295594	-0.00295594	-0.00170291	-0.00170291	-0.00170291	-0.00378913	-0.00295594	-0.00378489	-0.00170291	-0.00170291	-0.00281485	-0.00170291	-0.00274832	-0.00170291		Ex_Cu2+	-0.00377036	-0.00170291	-0.00295594	-0.00295594	-0.00170291	-0.00170291	-0.00170291	-0.00378913	-0.00295594	-0.00378489	-0.00170291	-0.00170291	-0.00281485	-0.00170291	-0.00274832	-0.00170291		Ex_Adenine	0	0	0	0	0	0	0	0	0	0	0	0	0
Ex_D-Arabinose	-0.5																	Ex_D-Arabinose	-0.5																	Ex_Adenosine	0	0	-0.0703491		-0.272564	0	0	-0.046212	-0.0703491	-0.116302	0	-0.308501	-0.089393
Ex_D-Fructose	-0.5	-0.5	-0.5	-0.5	-0.5	-0.5	-0.5	0	-0.5	-0.5	-0.0308783	-0.5	-0.0519255	-0.5	-0.5	-0.117927		Ex_D-Fructose	-0.5	-0.5	-0.5	-0.5	-0.5	-0.5	-0.5	0	-0.5	-0.5	-0.0308783	-0.5	-0.0519255	-0.5	-0.5	-0.117927		Ex_Allantoin	0	0		0	0						0
Ex_D-Glucose	-0.5	0	-0.5	-0.5	0	0	0	0	-0.5	0	0	-0.5	0	-0.5	-0.5	0		Ex_D-Glucose	-0.5	0	-0.5	-0.5	0	0	0	0	-0.5	0	0	-0.5	0	-0.5	-0.5	0		Ex_Amylose	0	0	0	0	0	0	0	0			0	0	0
Ex_DRibose	-0.1	-0.1	-0.1	-0.1	0	-0.0905013	-0.1	0	-0.1	-0.1	-0.0028329	-0.1	0	-0.1	-0.1	-0.1		Ex_DRibose	-0.1	-0.1	-0.1	-0.1	0	-0.0905013	-0.1	0	-0.1	-0.1	-0.0028329	-0.1	0	-0.1	-0.1	-0.1		Ex_Amylotriose	0	0	0	0	0		0	0			0	0	0
Ex_Deoxyadenosine	0	-0.0285442	0		-0.0285442	-0.0285442	0	0	0	0	0	-0.0140456	-0.0471824		0	-0.0285442		Ex_Deoxyadenosine	0	-0.0285442	0		-0.0285442	-0.0285442	0	0	0	0	0	-0.0140456	-0.0471824		0	-0.0285442		Ex_Arabinan	0	0	0		0	0	0	0					0
Ex_Deoxycytidine	0	0	-0.140342	-0.0243806			-0.0285442	-0.0635133	0	-0.12836	-0.0285442	0		-0.0144985	-0.0460673			Ex_Deoxycytidine	0	0	-0.140342	-0.0243806			-0.0285442	-0.0635133	0	-0.12836	-0.0285442	0		-0.0144985	-0.0460673			Ex_BDOH	0	0	0		0		0					0
Ex_Ethanol	-1.54837	-1.54837	0.590795	-0.00557421	-1.54837	-1.54837	-1.54837	0.5	-1.54837	-1.54837		-1.54837		-1.54837	0.5	-1.54837		Ex_Ethanol	-1.54837	-1.54837	0.590795	-0.00557421	-1.54837	-1.54837	-1.54837	0.5	-1.54837	-1.54837		-1.54837		-1.54837	0.5	-1.54837		Ex_BET	0			0	0			0	0	0
Ex_Fe2	-0.00876157	-0.00395723	-0.00686903	-0.00686903	-0.00395723	-1	-0.00395723	-0.0088052	-0.00686903	-0.00879534	-0.00395723	-0.00395723	-0.00654116	-0.00395723	-0.00638656	-0.00395723		Ex_Fe2	-0.00876157	-0.00395723	-0.00686903	-0.00686903	-0.00395723	-1	-0.00395723	-0.0088052	-0.00686903	-0.00879534	-0.00395723	-0.00395723	-0.00654116	-0.00395723	-0.00638656	-0.00395723		Ex_BIOT	0	0	0	0	0	0	0	0	0	0	0	0	0
Ex_Folate	0.249287	-0.000504986	-0.000876562	-0.000876562	-0.000504986	-0.000504986	-0.000504986	-0.00112364	-0.000876562	-0.00112238	-0.000504986	-0.000504986	-0.000834723	-0.000504986	-0.000814994	-0.000504986		Ex_Folate	0.249287	-0.000504986	-0.000876562	-0.000876562	-0.000504986	-0.000504986	-0.000504986	-0.00112364	-0.000876562	-0.00112238	-0.000504986	-0.000504986	-0.000834723	-0.000504986	-0.000814994	-0.000504986		Ex_Biomass	1.25515	0.712769	1.31713	1.26142	0.712769	0.712769	0.712769	1.26142	1.31713	1.25828	0.712769	0.712769	1.25515
Ex_Formate	0	0	0	5.06675	0	0	0	0	0	2.53493	2.0974	0	1.79336	0	9.45524	0		Ex_Formate	0	0	0	5.06675	0	0	0	0	0	2.53493	2.0974	0	1.79336	0	9.45524	0		Ex_Butyrate	1.61754e-13		0	0	1.02027e-20	0	0	5.18976	0		0
Ex_Fumarate	2.19756	0	0	0	1.11035	0	0	0	0	0	0	0	0	0	0	0		Ex_Fumarate	2.19756	0	0	0	1.11035	0	0	0	0	0	0	0	0	0	0	0		Ex_CO2	29.4641	0	0	0	4.05586	21.0141	0	0	0	0	0	0	0
Ex_Glycine	-0.50443	-0.50443	-0.50443	-0.50443	-0.50443	-0.50443	-0.50443	-0.50443	-0.50443	-0.50443	-0.352071	-0.50443	-0.50443	-0.50443	-0.50443	-0.50443		Ex_Glycine	-0.50443	-0.50443	-0.50443	-0.50443	-0.50443	-0.50443	-0.50443	-0.50443	-0.50443	-0.50443	-0.352071	-0.50443	-0.50443	-0.50443	-0.50443	-0.50443		Ex_Ca2+	-0.00566324	-0.00321601	-0.00594287	-0.00569151	-0.00321601	-0.00321601	-0.00321601	-0.00569151	-0.00594287	-0.00567734	-0.00321601	-0.00321601	-0.00566324
Ex_H+	-0.5	1000	1000	48.7849	1000	1000	1000	1000	46.8383	1000	1000	1000	1.05829	495.233	1000	27.2097		Ex_H+	-0.5	1000	1000	48.7849	1000	1000	1000	1000	46.8383	1000	1000	1000	1.05829	495.233	1000	27.2097		Ex_Calomide	0	0	0	0		0			0	0	0	0	0
Ex_H2	0	0		0		-100	-100	-100		0	-100	-100	6.27556e-25	-100	0			Ex_H2	0	0		0		-100	-100	-100		0	-100	-100	6.27556e-25	-100	0			Ex_Carnosine	0	0			0	0	0
Ex_H2O	-10	1.74524	9.11478	-5.20374	2.36748	-10	-10	6.88937	-0.88879	8.15716	-4.86521	-5.61833	5.43317	-9.67834	-0.373045	-1.36978		Ex_H2O	-10	1.74524	9.11478	-5.20374	2.36748	-10	-10	6.88937	-0.88879	8.15716	-4.86521	-5.61833	5.43317	-9.67834	-0.373045	-1.36978		Ex_Cbl	0	0	0	0		0			0	0	0	0	0
Ex_H2S	0	0.0621191	0.0248091	0.0248091	0	0	0.0621191	0	0	0	0	0	0	0	0.0309912	0.0619929		Ex_H2S	0	0.0621191	0.0248091	0.0248091	0	0	0.0621191	0	0	0	0	0	0	0	0.0309912	0.0619929		Ex_Cholesterol	0												0
Ex_HYXN	0	0	0	0	-0.216488	-0.216488	0	0	0	0	0	0	0	8.19679e-14	-0.1	0		Ex_HYXN	0	0	0	0	-0.216488	-0.216488	0	0	0	0	0	0	0	8.19679e-14	-0.1	0		Ex_Choline	0	0	0		0	0	0	0	0		0		0
Ex_Heme	-0.000279518	-0.000126247	-0.000219141	-0.000219141	-0.000126247	-0.000126247	-0.000126247	-0.00028091	-0.000219141	-0.000280595	-0.000126247	-0.000126247	-0.000208681	-0.000126246	-0.000203749	-0.000126247		Ex_Heme	-0.000279518	-0.000126247	-0.000219141	-0.000219141	-0.000126247	-0.000126247	-0.000126247	-0.00028091	-0.000219141	-0.000280595	-0.000126247	-0.000126247	-0.000208681	-0.000126246	-0.000203749	-0.000126247		Ex_Citrate	0	0	0	0	0	0	0		0	0		0	0
Ex_Inosine	0	-0.216488	0		0	0	0	0	0	0	0	6.02728e-16	0		0	0		Ex_Inosine	0	-0.216488	0		0	0	0	0	0	0	0	6.02728e-16	0		0	0		Ex_Cl	-0.00566324	-0.00321601	-0.00594287	-0.00569151	-0.00321601	-0.00321601	-0.00321601	-0.00569151	-0.00594287	-0.00567734	-0.00321601	-0.00321601	-0.00566324
Ex_L-Serine	-0.5	-0.5	-0.5	-0.5	-0.5	-0.5	-0.5	-0.5	-0.5	-0.5	-0.118717	-0.5	-0.5	-0.5	-0.5	-0.5		Ex_L-Serine	-0.5	-0.5	-0.5	-0.5	-0.5	-0.5	-0.5	-0.5	-0.5	-0.5	-0.118717	-0.5	-0.5	-0.5	-0.5	-0.5		Ex_Co2+	-0.00377549	-0.00214401	-0.00396191	-0.00379434	-0.00214401	-0.00214401	-0.00214401	-0.00379434	-0.00396191	-0.00378489	-0.00214401	-0.00214401	-0.00377549
Ex_LACT	0	-0.001	0	-0.001	0	0	-0.001	0		0	0	0	0	-0.001	-0.001	0		Ex_LACT	0	-0.001	0	-0.001	0	0	-0.001	0		0	0	0	0	-0.001	-0.001	0		Ex_Cu2+	-0.00377549	-0.00214401	-0.00396191	-0.00379434	-0.00214401	-0.00214401	-0.00214401	-0.00379434	-0.00396191	-0.00378489	-0.00214401	-0.00214401	-0.00377549
Ex_LAlanine	-0.503473	-0.503473	-0.503473	-0.503473	-0.503473	-0.503473	-0.503473	-0.503473	-0.503473	-0.503473	-0.311913	-0.503473	-0.417866	-0.315731	-0.503473	-0.503473		Ex_LAlanine	-0.503473	-0.503473	-0.503473	-0.503473	-0.503473	-0.503473	-0.503473	-0.503473	-0.503473	-0.503473	-0.311913	-0.503473	-0.417866	-0.315731	-0.503473	-0.503473		Ex_CysGly	0	0	0	0	0	0	0	0	0	0	0	0	0
Ex_LArabinose	-0.1	-0.1	0	0	0	0	0	0					-0.1		0	0		Ex_LArabinose	-0.1	-0.1	0	0	0	0	0	0					-0.1		0	0		Ex_Cytidine	0	0	0	0	0	0	0	0	0	0	0	0	0
Ex_LArginine	-0.5	0.586959	-0.282426	-0.0515923	-0.185358	-0.185358	-0.5	-0.362034	-0.282426	-0.361628	-0.5	-0.185358	-0.306874	-0.185358	-0.5	-0.162705		Ex_LArginine	-0.5	0.586959	-0.282426	-0.0515923	-0.185358	-0.185358	-0.5	-0.362034	-0.282426	-0.361628	-0.5	-0.185358	-0.306874	-0.185358	-0.5	-0.162705		Ex_Cytosine	0	0	0	0	0		0	0	0	0	0	0	0
Ex_LAsparagine	-0.535399	-0.535399	-0.535399	-0.535399	-0.535399	-0.535399	-0.535399	-0.535399	-0.535399	-0.535399	-0.535399	-0.132587	-0.535399	-0.132587	-0.535399	-0.535399		Ex_LAsparagine	-0.535399	-0.535399	-0.535399	-0.535399	-0.535399	-0.535399	-0.535399	-0.535399	-0.535399	-0.535399	-0.535399	-0.132587	-0.535399	-0.132587	-0.535399	-0.535399		Ex_D-Arabinose	-0.5
Ex_LAspartate	-0.754411	-0.754411	-0.754411	-0.754411	-0.754411	-0.754411	-0.754411	-0.754411	-0.754411	-0.754411	-0.754411	-0.754411	-0.754411	-0.754411	-0.754411	-0.754411		Ex_LAspartate	-0.754411	-0.754411	-0.754411	-0.754411	-0.754411	-0.754411	-0.754411	-0.754411	-0.754411	-0.754411	-0.754411	-0.754411	-0.754411	-0.754411	-0.754411	-0.754411		Ex_D-Fructose	-0.5	-0.5	-0.5	-0.5	0	-0.5	-0.5	-0.5	-0.5	-0.5	-0.0388766	-0.5	0
Ex_LCysteine	-0.112699	-0.112699	-0.112699	-0.112699	-0.0528344	-0.050832	-0.112699	-0.112699	-0.112699	-0.112699	-0.0530869	-0.112699	-0.112699	-0.050832	-0.112699	-0.112699		Ex_LCysteine	-0.112699	-0.112699	-0.112699	-0.112699	-0.0528344	-0.050832	-0.112699	-0.112699	-0.112699	-0.112699	-0.0530869	-0.112699	-0.112699	-0.050832	-0.112699	-0.112699		Ex_D-Glucose	-0.5	0	-0.5	-0.5	0	0	0	-0.5	-0.5	0	0	-0.5	0
Ex_LGlutamate	-1.2432	-1.2432	-1.2432	-0.987442	-1.2432	-1.2432	-1.2432	-1.2432	-1.2432	-1.2432	-1.2432	-1.2432	-1.2432	-0.691206	-1.2432	-0.128848		Ex_LGlutamate	-1.2432	-1.2432	-1.2432	-0.987442	-1.2432	-1.2432	-1.2432	-1.2432	-1.2432	-1.2432	-1.2432	-1.2432	-1.2432	-0.691206	-1.2432	-0.128848		Ex_D-Glutamate	0	0	0	0	0	0	0	0	0	0	0	0	0
Ex_LGlutamine	-0.2	-0.2	0.0306792	0.184975	-0.2	-0.2	-0.2	-0.2	-0.2	-0.2	-0.2	0.936533	0.737425	0.384542	-0.2	-0.2		Ex_LGlutamine	-0.2	-0.2	0.0306792	0.184975	-0.2	-0.2	-0.2	-0.2	-0.2	-0.2	-0.2	0.936533	0.737425	0.384542	-0.2	-0.2		Ex_D-Lactate	0	0	0	0	0	0	0	0	0	0	0	0	0
Ex_LHistidine	-0.115442	-0.0521404	-0.0905061	-0.0905061	-0.0521404	-0.0521404	-0.0521404	-0.116017	-0.0905061	-0.115887	-0.0521404	-0.0521404	-0.0861861	-0.0521404	-0.0841491	-0.0521404		Ex_LHistidine	-0.115442	-0.0521404	-0.0905061	-0.0905061	-0.0521404	-0.0521404	-0.0521404	-0.116017	-0.0905061	-0.115887	-0.0521404	-0.0521404	-0.0861861	-0.0521404	-0.0841491	-0.0521404		Ex_D-Mannitol	0		0
Ex_LIsoleucine	-0.353847	-0.159818	-0.277414	-0.277414	-0.159818	-0.159818	-0.159818	-0.355609	-0.277414	-0.334342	-0.159818	-0.159818	-0.264173	-0.159818	-0.257929	-0.159818		Ex_LIsoleucine	-0.353847	-0.159818	-0.277414	-0.277414	-0.159818	-0.159818	-0.159818	-0.355609	-0.277414	-0.334342	-0.159818	-0.159818	-0.264173	-0.159818	-0.257929	-0.159818		Ex_D-Mannose	0	0	0	0	0	0	0	0	0	0	0	0	0
Ex_LLeucine	-0.548758	-0.247851	-0.430223	-0.430223	-0.247851	-0.247851	-0.247851	-0.55149	-0.430223	-0.550873	-0.247851	-0.247851	-0.409688	-0.247851	-0.400005	-0.247851		Ex_LLeucine	-0.548758	-0.247851	-0.430223	-0.430223	-0.247851	-0.247851	-0.247851	-0.55149	-0.430223	-0.550873	-0.247851	-0.247851	-0.409688	-0.247851	-0.400005	-0.247851		Ex_DAlanine	0	0	0	0	0	0	0	0	0	0	0	0	0
Ex_LLysine	-0.417898	-0.188747	0.474191	-0.32763	-0.188747	-0.188747	-0.188747	-0.419979	-0.32763	0.0372847	-0.188747	-0.188747	-0.311992	-0.188747	-0.304618	-0.188747		Ex_LLysine	-0.417898	-0.188747	0.474191	-0.32763	-0.188747	-0.188747	-0.188747	-0.419979	-0.32763	0.0372847	-0.188747	-0.188747	-0.311992	-0.188747	-0.304618	-0.188747		Ex_DRibose	-0.1	-0.1	-0.1	-0.1	0	-0.1	-0.1	-0.1	-0.1	-0.1	-0.0035667	-0.1	-0.0423572
Ex_LMethionine	-0.187419	-0.0849016	-0.147374	-0.147374	-0.0849016	-0.0847754	-0.0849016	-0.188914	-0.126259	-0.188702	-0.0846491	0.106553	-0.111329	-0.0846491	-0.137022	-0.0849016		Ex_LMethionine	-0.187419	-0.0849016	-0.147374	-0.147374	-0.0849016	-0.0847754	-0.0849016	-0.188914	-0.126259	-0.188702	-0.0846491	0.106553	-0.111329	-0.0846491	-0.137022	-0.0849016		Ex_DSerine	0	0	0	0	0	0	0	0			0	0	0
Ex_LPhenylalanine	-0.22562	-0.101903	-0.176885	-0.176885	-0.101903	-0.101903	-0.101903	-0.226743	-0.176885	-0.22649	-0.101903	-0.101903	-0.168442	-0.101903	-0.164461	-0.101903		Ex_LPhenylalanine	-0.22562	-0.101903	-0.176885	-0.176885	-0.101903	-0.101903	-0.101903	-0.226743	-0.176885	-0.22649	-0.101903	-0.101903	-0.168442	-0.101903	-0.164461	-0.101903		Ex_Deoxyadenosine	-0.0434973	-0.0359378	0		-0.0359378	-0.0359378	-0.0359378	0	0	0	-0.0359378	0	-0.0632847
Ex_LProline	0.593215	-0.121604	-0.211083	-0.211083	0.819882	-0.121604	-0.121604	-0.27058	-0.211083	-0.270278	-0.121604	-0.121604	-0.201007	-0.121604	-0.196256	-0.121604		Ex_LProline	0.593215	-0.121604	-0.211083	-0.211083	0.819882	-0.121604	-0.121604	-0.27058	-0.211083	-0.270278	-0.121604	-0.121604	-0.201007	-0.121604	-0.196256	-0.121604		Ex_Deoxycytidine	0	0	0	-0.0312957			0	-0.0636006	0	-0.151322	0	-0.0176838
Ex_LThreonine	-0.308974	-0.139551	-0.330753	-0.330753	-0.330753	-0.139551	-0.330753	-0.330753	-0.330753	-0.330753	-0.139551	-0.330753	-0.230672	-0.330753	-0.22522	-0.330753		Ex_LThreonine	-0.308974	-0.139551	-0.330753	-0.330753	-0.330753	-0.139551	-0.330753	-0.330753	-0.330753	-0.330753	-0.139551	-0.330753	-0.230672	-0.330753	-0.22522	-0.330753		Ex_Deoxyguanosine	0	0	0	0	0	0	0	0	0	0	0	0	0
Ex_LTryptophan	-0.0542742	-0.0312672	-0.0542742	-0.0542742	-0.0312672	-0.0312672	-0.0312672	-0.0542742	-0.0542742	-0.0542742	-0.0312672	-0.0312672	-0.0516836	-0.0542742	-0.050462	-0.0312672		Ex_LTryptophan	-0.0542742	-0.0312672	-0.0542742	-0.0542742	-0.0312672	-0.0312672	-0.0312672	-0.0542742	-0.0542742	-0.0542742	-0.0312672	-0.0312672	-0.0516836	-0.0542742	-0.050462	-0.0312672		Ex_Deoxyinosine	0	0	0		0	0	0	0	0	0	0	0	0
Ex_LTyrosine	-0.167961	-0.0758611	-0.131681	-0.131681	0.277893	0.236315	-0.0758611	-0.168798	-0.131681	-0.168609	-0.0758611	-0.0758611	-0.125396	-0.0758611	-0.122432	0.0107153		Ex_LTyrosine	-0.167961	-0.0758611	-0.131681	-0.131681	0.277893	0.236315	-0.0758611	-0.168798	-0.131681	-0.168609	-0.0758611	-0.0758611	-0.125396	-0.0758611	-0.122432	0.0107153		Ex_Deoxyuridine	0	0	0	0	0	0	0	0	0	0	0	0	0
Ex_LValine	-0.410887	-0.233188	-0.404771	-0.404771	-0.233188	-0.233188	-0.233188	-0.410887	-0.404771	-0.410887	-0.233188	-0.233188	-0.385451	-0.233188	-0.376867	-0.233188		Ex_LValine	-0.410887	-0.233188	-0.404771	-0.404771	-0.233188	-0.233188	-0.233188	-0.410887	-0.404771	-0.410887	-0.233188	-0.233188	-0.385451	-0.233188	-0.376867	-0.233188		Ex_Dulcose	0	0	0	0	0						0
Ex_Maltose	-0.140796	-0.140796	0	-0.140796	-0.140796	0	-0.140796	0	0	0	0	-0.140796	0	-0.140796	-0.140796			Ex_Maltose	-0.140796	-0.140796	0	-0.140796	-0.140796	0	-0.140796	0	0	0	0	-0.140796	0	-0.140796	-0.140796			Ex_Ethanol	-2.57938	-2.57938	0.433591	0.467695	-2.57938	-2.57938	-2.57938	-2.57938	-2.57938	-2.57938		-2.57938
Ex_Melibiose	-1.80503e-13	-0.5	0	-0.5	0	0	-0.5	0			0	0	0	-0.5	-0.5			Ex_Melibiose	-1.80503e-13	-0.5	0	-0.5	0	0	-0.5	0			0	0	0	-0.5	-0.5			Ex_Fe2	-0.0087735	-0.00498226	-0.00920671	-0.0088173	-0.00498226	-0.00498226	-0.00498226	-0.0088173	-0.00950043	-0.00879534	-0.00498226	-0.00498226	-0.0087735
Ex_Mg	-0.00942464	-0.00425671	-0.00738887	-0.00738887	-0.00425671	-0.00425671	-0.00425671	-0.00947158	-0.00738887	-0.00946097	-0.00425671	-0.00425671	-0.00703619	-0.00425671	-0.00686989	-0.00425671		Ex_Mg	-0.00942464	-0.00425671	-0.00738887	-0.00738887	-0.00425671	-0.00425671	-0.00425671	-0.00947158	-0.00738887	-0.00946097	-0.00425671	-0.00425671	-0.00703619	-0.00425671	-0.00686989	-0.00425671		Ex_Folate	-0.00111959	-0.00063579	-0.00117488	-0.00112518	-0.00063579	-0.00063579	-0.00063579	-0.00112518	-0.00117488	-0.00112238	-0.00063579	-0.00063579	-0.00111959
Ex_Mn2+	-0.00377036	-0.00170291	-0.00295594	-0.00295594	-0.00170291	-0.00170291	-0.00170291	-0.00378913	-0.00295594	-0.00378489	-0.00170291	-0.00170291	-0.00281485	-0.00170291	-0.00274832	-0.00170291		Ex_Mn2+	-0.00377036	-0.00170291	-0.00295594	-0.00295594	-0.00170291	-0.00170291	-0.00170291	-0.00378913	-0.00295594	-0.00378489	-0.00170291	-0.00170291	-0.00281485	-0.00170291	-0.00274832	-0.00170291		Ex_Formaldehyde	0	0	0	0	0	3.26933e-27		0	0.00798903	0
Ex_NH3	0	0	0	0	1.92486	2.71459	4.78407	0.864362	1.90354	0	3.80601	0.171284	0.153661	0	2.95826	2.14492		Ex_NH3	0	0	0	0	1.92486	2.71459	4.78407	0.864362	1.90354	0	3.80601	0.171284	0.153661	0	2.95826	2.14492		Ex_Formate	0	1.31452	0	40.502	0.642259	0	31.3705	0	0	13.3265	9.84146	20.9476	2.94899
Ex_Niacin	-0.0028566	-0.00129021	-0.00223956	-0.00223956	-0.00129021	-0.00129021	-0.00129021	-0.00287082	-0.00223956	-0.00286761	-4.18876e-26	-0.00129021	-0.00213266	-0.00129021	0	-0.00129021		Ex_Niacin	-0.0028566	-0.00129021	-0.00223956	-0.00223956	-0.00129021	-0.00129021	-0.00129021	-0.00287082	-0.00223956	-0.00286761	-4.18876e-26	-0.00129021	-0.00213266	-0.00129021	0	-0.00129021		Ex_Fumarate	10.0507	0	0	0	1.32365	0	1.28614	0	0	0	0	1.92333	0
Ex_Nitrate	-0.1	0	0		0	0	0	-0.1	0	0	0		0		0	-0.1		Ex_Nitrate	-0.1	0	0		0	0	0	-0.1	0	0	0		0		0	-0.1		Ex_GLUM	0		0		0						0		0
Ex_Nitric_oxide	0.1							0.1			0	0		0	0	0.16		Ex_Nitric_oxide	0.1							0.1			0	0		0	0	0.16		Ex_GSH	0	0	0	0	0	0	0	0	0	0	0	0	0
Ex_Nitrite	0	0	0	0	0	0	0	0	0	0	0	-0.1	0	0	0	0		Ex_Nitrite	0	0	0	0	0	0	0	0	0	0	0	-0.1	0	0	0	0		Ex_Glycerol	0	0	0	0	0	0	0	0	0	0	0	0	0
Ex_Nitrous_oxide												0.0777644		0.378952				Ex_Nitrous_oxide												0.0777644		0.378952				Ex_Glycine	-1.26437	-1.26437	-1.26437	-1.26437	-1.26437	-1.26437	-1.26437	-1.26437	-1.26437	-1.26437	1.4804	-1.26437	-1.26437
Ex_PAN	-0.000721984	-0.00032609	-0.000566031	-0.000566031	-0.00032609	-0.00032609	-0.00032609	-0.000725579	-0.000566031	-0.000724767	-0.00032609	-0.00032609	-0.000539014	-0.00032609	0	-0.00032609		Ex_PAN	-0.000721984	-0.00032609	-0.000566031	-0.000566031	-0.00032609	-0.00032609	-0.00032609	-0.000725579	-0.000566031	-0.000724767	-0.00032609	-0.00032609	-0.000539014	-0.00032609	0	-0.00032609		Ex_Glycolaldehyde	0	0	0	0	0	0	0	0	0	0	0	0	0
Ex_Phosphate	-1.91468	-0.997335	-1.30567	-1.30567	-0.997335	-0.997335	-0.752303	-1.71916	-1.73119	-1.91468	-0.752303	-0.766349	-1.29055	-0.752303	-1.60959	-0.780847		Ex_Phosphate	-1.91468	-0.997335	-1.30567	-1.30567	-0.997335	-0.997335	-0.752303	-1.71916	-1.73119	-1.91468	-0.752303	-0.766349	-1.29055	-0.752303	-1.60959	-0.780847		Ex_Guanine	0	0	0	0	0	0	0	0	0	0	0	0	0
Ex_Propionate	0	0.000252493	0.0888646	5.57728	0.191329	1.84894e-25	0.191455	1.16324	0.0677505	0	3.01716e-25	-6.43911e-28	0	0.373041	5.97502	0.191329		Ex_Propionate	0	0.000252493	0.0888646	5.57728	0.191329	1.84894e-25	0.191455	1.16324	0.0677505	0	3.01716e-25	-6.43911e-28	0	0.373041	5.97502	0.191329		Ex_H+	-0.5	1000	1000	270.63	1000	411.3	1000	1000	63.2666	1000	856.737	1000	0.424946
Ex_Pyridoxal	-0.000279518	-0.000126247	-0.000219141	-0.000219141	-0.000126247	-0.000126247	-0.000126247	-0.00028091	-0.000219141	-0.000280595	-0.000126247	-0.000126247	-0.000208681	-0.000126246	-0.000203749	-0.000126247		Ex_Pyridoxal	-0.000279518	-0.000126247	-0.000219141	-0.000219141	-0.000126247	-0.000126247	-0.000126247	-0.00028091	-0.000219141	-0.000280595	-0.000126247	-0.000126247	-0.000208681	-0.000126246	-0.000203749	-0.000126247		Ex_H2	-100	0		-100		-100	-100	-100		0	-100	-100	0
Ex_Riboflavin	0	-0.000252493	-0.000252493	-0.000252493	-0.000252493	-0.000252493	-0.000252493	-0.000252493	-0.000252493	-0.000252493	-0.000252493	-0.000252493	-0.000252493	-0.000252493	-0.000252493	-0.000252493		Ex_Riboflavin	0	-0.000252493	-0.000252493	-0.000252493	-0.000252493	-0.000252493	-0.000252493	-0.000252493	-0.000252493	-0.000252493	-0.000252493	-0.000252493	-0.000252493	-0.000252493	-0.000252493	-0.000252493		Ex_H2O	-10	-0.860088	11.1523	-10	0.840656	-10	-10	26.7796	3.1327	-0.815842	-10	-10	7.75608
Ex_Selenate	0	0	0				0			0		-9.41352e-15						Ex_Selenate	0	0	0				0			0		-9.41352e-15						Ex_H2O2	0	0	0	0	0	0	0	0	0	0	0	0	0
Ex_Starch	-0.000480871	-0.000480871	0	-0.000480871	-0.000480871	0	-0.000480871	0	0	0	0	-0.000480871	0	-0.000480871	-0.000480871	0		Ex_Starch	-0.000480871	-0.000480871	0	-0.000480871	-0.000480871	0	-0.000480871	0	0	0	0	-0.000480871	0	-0.000480871	-0.000480871	0		Ex_H2S	0	0.0490178	0	0	0	0	0.0486999	0	0	0	0	0.246338	0
Ex_Succinate	0	0	0	0	0	0	1.3183	0	0	0	0	0	0	0	0	0		Ex_Succinate	0	0	0	0	0	0	1.3183	0	0	0	0	0	0	0	0	0		Ex_HYXN	0	0	0	-0.0959908	0	0	0	0	0	0	0	0	0
Ex_Sucrose	-1.05698	-1.05698	0	-1.05698	0	0	-1.05698	-0.515866		0	0	-1.05698	0	-1.05698	-1.05698	0		Ex_Sucrose	-1.05698	-1.05698	0	-1.05698	0	0	-1.05698	-0.515866		0	0	-1.05698	0	-1.05698	-1.05698	0		Ex_Heme	-0.000279898	-0.000158948	-0.000293719	-0.000281296	-0.000158948	-0.000158948	-0.000158948	-0.000281296	0	-0.000280595	-0.000158948	-0.000158948	-0.000279898
Ex_Sulfate	-0.00471295	-0.00212864	-0.00369493	-0.00369493	0	-0.00212864	-0.00212864	-0.00473642	0	-0.00473111	0	-0.0314646	-0.00351856	-0.00212864	-0.0034354	0		Ex_Sulfate	-0.00471295	-0.00212864	-0.00369493	-0.00369493	0	-0.00212864	-0.00212864	-0.00473642	0	-0.00473111	0	-0.0314646	-0.00351856	-0.00212864	-0.0034354	0		Ex_Homocysteine	0	0	0	0	0	0	0	0	0	0	0	0	0
Ex_Sulfite	0	0	0	0	0	0	0	0	0	0	0	-0.1	0	0	0	-0.00212864		Ex_Sulfite	0	0	0	0	0	0	0	0	0	0	0	-0.1	0	0	0	-0.00212864		Ex_Inosine	0	0	0		0	0	-0.272564	0	0	-0.0322244	0	0	0
Ex_Thiamin	-0.000126314	-0.000126247	-0.000126314	-0.000126314	0	0	-0.000126247	-0.000126314	-0.000126314	0	0	-0.000126246	-0.000126314	-0.000126246	-0.000126314	0		Ex_Thiamin	-0.000126314	-0.000126247	-0.000126314	-0.000126314	0	0	-0.000126247	-0.000126314	-0.000126314	0	0	-0.000126246	-0.000126314	-0.000126246	-0.000126314	0		Ex_Isovaleric_acid	0	0	0	0	0	0	0	0	0	0	0	0	0
Ex_Thyminose	-0.5	-0.5	-0.5	-0.5	0	0	0	-0.5	-0.5	-0.5			0		-0.5	-0.5		Ex_Thyminose	-0.5	-0.5	-0.5	-0.5	0	0	0	-0.5	-0.5	-0.5			0		-0.5	-0.5		Ex_L-Fucose	0	0	0	0	0	0	0	0			0		0
Ex_Uracil	0	0	0		-0.181342	-0.181342	-0.152798	-0.339989	0	0	0	-0.181342	-0.0975815	0	0	-0.181342		Ex_Uracil	0	0	0		-0.181342	-0.181342	-0.152798	-0.339989	0	0	0	-0.181342	-0.0975815	0	0	-0.181342		Ex_L-Lactate	0	0	0	0	0	0	0		0	0
Ex_Uridine	-0.401503	-0.181342	-0.174434	-0.290396	0	0	0	0	-0.314776	-0.27469	-0.152798	0	-0.20217	-0.166844	-0.2466	0		Ex_Uridine	-0.401503	-0.181342	-0.174434	-0.290396	0	0	0	0	-0.314776	-0.27469	-0.152798	0	-0.20217	-0.166844	-0.2466	0		Ex_L-Rhamnose	0			0
Ex_Zn2+	-0.00377036	-0.00170291	-0.00295594	-0.00295594	-0.00170291	-0.00170291	-0.00170291	-0.00378913	-0.00295594	-0.00378489	-0.00170291	-0.00170291	-0.00281485	-0.00170291	-0.00274832	-0.00170291		Ex_Zn2+	-0.00377036	-0.00170291	-0.00295594	-0.00295594	-0.00170291	-0.00170291	-0.00170291	-0.00378913	-0.00295594	-0.00378489	-0.00170291	-0.00170291	-0.00281485	-0.00170291	-0.00274832	-0.00170291		Ex_L-Serine	-0.5	-0.5	-0.5	-0.5	-0.5	-0.5	-0.5	-0.5	-0.5	-0.5	-0.5	-0.5	-0.5
Ex_beta D-Galactose	0	-0.5	0	0	0	0	-0.5	0		0	0		0	-0.5	-0.5	0		Ex_beta D-Galactose	0	-0.5	0	0	0	0	-0.5	0		0	0		0	-0.5	-0.5	0		Ex_LACT	0	-0.001	0	-0.001	0	0	-0.001	-0.001		0	0	0	0
Ex_fe3	-0.00848206	-0.00383099	-0.00664989	-0.00664989	-0.00383099	0.992212	-0.00383099	-0.00852429	-0.00664989	-0.00851475	-0.00383099	-0.00383099	-0.00633248	-0.00383099	-0.00618281	-0.00383099		Ex_fe3	-0.00848206	-0.00383099	-0.00664989	-0.00664989	-0.00383099	0.992212	-0.00383099	-0.00852429	-0.00664989	-0.00851475	-0.00383099	-0.00383099	-0.00633248	-0.00383099	-0.00618281	-0.00383099		Ex_LAlanine	-1.04062	-1.04062	-1.04062	-1.04062	1.75653	-1.04062	-1.04062	-1.04062	-1.04062	-1.04062	0.193834	-1.04062	-0.181787
Ex_indol	0	0	0	0	0	0	0	0	0	0		0		0.0230069	0	0		Ex_indol	0	0	0	0	0	0	0	0	0	0		0		0.0230069	0	0		Ex_LArabinose	-0.1	-0.1	0	0	0	0	0	0					-0.1
																																				Ex_LArginine	-0.999578	1.30614	-0.378542	-0.16221	-0.233371	-0.233371	-0.233371	-0.362531	-0.378542	-0.361628	-0.999578	-0.233371	-0.411713
																																				Ex_LAsparagine	-0.535399	-0.166931	-0.535399	-0.535399	-0.535399	-0.535399	-0.535399	-0.535399	-0.535399	-0.535399	-0.535399	-0.166931	-0.535399
																																				Ex_LAspartate	-1.70251	-1.70251	-1.70251	-1.70251	-1.70251	-1.70251	-1.70251	-1.70251	-1.70251	-1.70251	-1.70251	-1.70251	-1.70251
																																				Ex_LCysteine	-0.112699	-0.112699	-0.112699	-0.112699	-0.112699	-0.0639988	-0.112699	-0.112699	-0.112699	-0.112699	-0.0668378	-0.112699	-0.112699
																																				Ex_LGlutamate	-3.04915	-3.04915	-3.04915	-3.04915	-3.04915	-3.04915	-3.04915	-3.04915	-3.04915	-3.04915	-3.04915	-0.186098	-2.23802
																																				Ex_LGlutamine	-0.2	-0.2	2.28377	-0.2	-0.2	-0.2	1.48218	-0.2	-0.2	-0.2	-0.2	-0.2	1.55964
																																				Ex_LHistidine	-0.115599	-0.065646	-0.121307	-0.116176	-0.065646	-0.065646	-0.065646	-0.116176	-0.121307	-0.115887	-0.065646	-0.065646	-0.115599
																																				Ex_LInositol	0	0	0	0	0	0	0	0	0	0	0		0
																																				Ex_LIsoleucine	-0.354329	-0.201215	-0.371825	4.09624	-0.201215	-0.201215	-0.201215	-0.356098	-0.371825	-0.000980886	-0.201215	-0.201215	-0.354329
																																				Ex_LLeucine	-0.549505	-0.31205	-0.576638	-0.552248	-0.31205	-0.31205	-0.31205	-0.552248	-0.576638	-0.550873	-0.31205	-0.31205	-0.549505
																																				Ex_LLysine	-0.418467	-0.237637	-0.43913	-0.420556	-0.237637	-0.237637	-0.237637	-0.420556	-0.43913	-0.419509	-0.237637	-0.237637	-0.418467
																																				Ex_LMethionine	-0.187674	-0.106893	-0.197528	-0.189173	-0.0605555	-0.106734	-0.106575	-0.189173	-0.205517	-0.188702	-0.106575	-0.106893	-0.187674
																																				Ex_LPhenylalanine	-0.225927	-0.128298	-0.237083	-0.227055	-0.128298	-0.128298	3.12944	-0.227055	-0.237083	-0.22649	-0.128298	1.65365	-0.225927
																																				Ex_LProline	7.2711	-0.153103	-0.282919	-0.270952	1.219	-0.153103	-0.153103	5.50453	-0.282919	-0.270278	-0.153103	-0.153103	-0.269606
																																				Ex_LThreonine	-0.309395	-0.175698	-0.664114	-0.664114	-0.221717	-0.175698	-0.175698	-0.664114	-0.664114	-0.664114	-0.175698	-0.664114	-0.309395
																																				Ex_LTryptophan	-0.0693219	-0.0393662	-0.0727448	-0.069668	-0.0393662	-0.0393662	-0.0393662	-0.069668	-0.0727448	-0.0694945	-0.0393662	-0.0393662	-0.0693219
																																				Ex_LTyrosine	-0.16819	-0.0955111	-0.176495	-0.16903	-0.0955111	2.00924	-0.0955111	-0.16903	-0.176495	-0.168609	-0.0955111	-0.0955111	-0.16819
																																				Ex_LValine	-0.516996	-0.29359	-0.542524	-0.519577	-0.29359	-0.29359	-0.29359	-0.913147	-0.542524	-0.518284	-0.29359	-0.29359	-0.516996
																																				Ex_Linoleate				0
																																				Ex_Linolenate				0
																																				Ex_Maltohexaose	0	0	0	0	0		0	0			0	0	0
																																				Ex_Maltose	-0.145729	-0.145729	0	-0.145729	0	0	-0.145729	0	0	0	0	-0.145729	0
																																				Ex_Melibiose	0	-0.5	0	-0.5	0	0	-0.5	-0.5			0	0	0
																																				Ex_Menaquinone 7	0	0	0	0	0	0	0	0	0	0	0		0
																																				Ex_Menaquinone 8	0	0	0	0	0	0	0	0	0	0	0		0
																																				Ex_Methanol	0	0	0	0	0	0	0	0	0	0	0		0
																																				Ex_Mg	-0.00943747	-0.00535931	-0.00990347	-0.00948459	-0.00535931	-0.00535931	-0.00535931	-0.00948459	-0.00990347	-0.00946097	-0.00535931	-0.00535931	-0.00943747
																																				Ex_Mn2+	-0.00377549	-0.00214401	-0.00396191	-0.00379434	-0.00214401	-0.00214401	-0.00214401	-0.00379434	-0.00396191	-0.00378489	-0.00214401	-0.00214401	-0.00377549
																																				Ex_N-Acetyl-D-mannosamine	0	0	0	0	0	0	0	0	0	0	0		0
																																				Ex_NAcetylDglucosamine	0	0	0	0	0		0	0	0	0	0	0	0
																																				Ex_NH3	0	0	0.152673	0	2.7254	4.74073	0	0	5.12702	5.09323	5.93214	0	0
																																				Ex_Neu5Ac	0	0		0	0	0	0	0	0	0	0	0	0
																																				Ex_Niacin	-0.00286049	-0.0016244	-0.00300173	-0.00287477	-0.0016244	-0.0016244	-0.0016244	-0.00287477	-0.00300173	-0.00286761	1.25525e-28	-0.0016244	-0.00286049
																																				Ex_Nicotinamide	0	0	0	0	0	0	0	0	0	0	0	0	0
																																				Ex_Nicotinamide ribonucleotide	0	0	0	0	0	0	0	0	0	0	0	0	0
																																				Ex_Nitrate	-0.1	0	0		0	0	0	0	0	0	0		0
																																				Ex_Nitric_oxide	0.1							0			0	0
																																				Ex_Nitrite	0	0	0	0	0	0	0	0	0	0	0	-0.1	0
																																				Ex_Nitrogen		0
																																				Ex_Nitrous_oxide												1.05957
																																				Ex_O2	0	0	0	0	0	0	0	0	0	0	0	0	0
																																				Ex_Ornithine	0	0	0	0	0	0	0	0	0	0	0	0
																																				Ex_Oxalate		0		0	0			0
																																				Ex_Oxidized glutathione	0	0	0	0		0	0	0	0	0	0	0	0
																																				Ex_PAN	-0.000722967	-0.000410555	-0.000758664	-0.000726576	-0.000410555	-0.000410555	-0.000410555	-0.000726576	-0.000758664	-0.000724767	-0.000410555	-0.000410555	-0.000722967
																																				Ex_PM	0	0	0	0	0	0	0	0	0	0	0	0	0
																																				Ex_PPi	0	0	0	0	0	0	0	0	0	0	0	0	0
																																				Ex_Phosphate	-1.71117	-0.983106	-1.82035	-1.77199	-1.25567	-0.983106	-1.25567	-1.72221	-1.82035	-1.82035	-0.983106	-1.25567	-1.82035
																																				Ex_Pimelate			0						0
																																				Ex_Propionate	-1.49754e-13	0.000317895	0.34003	7.90851	0	-5.07553e-14	0	0.353738	0.34802	0	-1.34952e-15	0.488735	0
																																				Ex_Putrescine	0	0	0	0	0	0	0	0	0	0	0	0	0
																																				Ex_Pyridoxal	-0.000279898	-0.000158948	-0.000293719	-0.000281296	-0.000158948	-0.000158948	-0.000158948	-0.000281296	-0.000293719	-0.000280595	-0.000158948	-0.000158948	-0.000279898
																																				Ex_Raffinose_Melitose	0	0	0	0	0	0	0	0			0	0	0
																																				Ex_Riboflavin	-0.000317895	-0.000317895	-0.000317895	-0.000317895	-0.000317895	-0.000317895	-0.000317895	-0.000317895	-0.000317895	-0.000317895	-0.000317895	-0.000317895	-0.000317895
																																				Ex_Salicin	0				0		0	0				0
																																				Ex_Selenate	0	0	0				0			0		0
																																				Ex_Siroheme	0	0	0	0	0	0	0	0	0	0	0	0	0
																																				Ex_Sorbitol	0	0	0	0	0	0	0	0		0	0		0
																																				Ex_Spermidine	0	0	0	0	0	0	0	0	0	0	0	0	0
																																				Ex_Starch	-1.04777	-1.04777	0	-1.04777	0	-0.175857	-1.04777	0	0	0	0	-1.04777	0
																																				Ex_Succinate	0	0	0	0	0	0	0	0	0	0	0	0	0
																																				Ex_Sucrose	-2.16008	-2.16008	0	-2.16008	-0.0293896	0	-2.16008	-2.16008		0	0	-2.16008	0
																																				Ex_Sulfate	-0.00471936	-0.00268001	-0.00992965	-0.00474292	0	-0.00268001	-0.00268001	-0.00474292	-0.00194062	-0.00473111	0	-0.1	-0.00471936
																																				Ex_Sulfite	0	0	0	0	0	0	0	0	0	0	0	-0.1	0
																																				Ex_TRHL	0	0		0	0	0	0	0				0
																																				Ex_Taurine	0	0	0	0	0	0	0	0	0	0	0
																																				Ex_Thiamin	-0.000279898	-0.000158948	-0.000293719	-0.000281296	-0.000158948	0	-0.000158948	-0.000281296	-0.000293719	0	0	-0.000158948	-0.000279898
																																				Ex_Thymidine	0	0	0				0		0	0	0	0
																																				Ex_Thyminose	-0.5	-0.5	-0.5	-0.5	0	0	0	-0.5	-0.5	-0.5			0
																																				Ex_Tryptamine				0		0
																																				Ex_Tyramine				0		0			0
																																				Ex_Ubiquinone-8	0	0	0	0	0	0	0	0	0	0	0	0	0
																																				Ex_Uracil	0	0	0		-0.0176838	-0.228314	-0.228314	0	0	0	0	-0.21063	0
																																				Ex_Uridine	-0.40205	-0.228314	-0.421902	-0.372761	-0.21063	0	0	-0.340456	-0.421902	-0.251729	-0.228314	0	-0.40205
																																				Ex_Ursin	0				0		0	0				0
																																				Ex_XAN	0	0	0	0	0	0	0	0	0	0	0	0	0
																																				Ex_Zn2+	-0.00377549	-0.00214401	-0.00396191	-0.00379434	-0.00214401	-0.00214401	-0.00214401	-0.00379434	-0.00396191	-0.00378489	-0.00214401	-0.00214401	-0.00377549
																																				Ex_beta D-Galactose	0	-0.5	0	0	0	0	-0.5	-0.5		0	0		0
																																				Ex_fe3	-0.0084936	-0.00482331	-0.00891299	-0.008536	-0.00482331	-0.00482331	-0.00482331	-0.008536	-0.00891299	-0.00851475	-0.00482331	-0.00482331	-0.0084936
																																				Ex_indol	0	0	0	0	0	0	0	0	0	0		0
																																				rxn00001	0	0	0	0	0	0	0	0	0			0	0.947301
																																				rxn00002		0			0
																																				rxn00003	0	0	-1.80065e-21	-4.45234	0	0	0	-7.59546	0	-2.98997	0	0	0
																																				rxn00004	0							0
																																				rxn00006	0		0			0				0
																																				rxn00007	0
																																				rxn00011	0	0	0	0	0	0	0	0	0	0	0	0	0
																																				rxn00014	0						0	0
																																				rxn00015	0.00846473
																																				rxn00016	0	0	0	0	0		0	0	0	0	0	0	0
																																				rxn00018			0						0	0
																																				rxn00020	0	0	0	0	0	0	0	0	0	0	0		0
																																				rxn00022	0	1.1935		1.1935	0	0.175857	1.1935				0	1.1935	0
																																				rxn00029	0.00111959	0.00063579	0.00117488	0.00112518	0.00063579	0.00063579	0.00063579	0.00112518	0.00234975	0.00112238	0.00063579	0.00063579	0.00111959
																																				rxn00031	0	0			0		0
																																				rxn00044	0				0
																																				rxn00047	0
																																				rxn00048	0.000241902		0.000269543	0.000244696				0.000244696	0.000269543	0.000243296	0		0.000241902
																																				rxn00056						0		0
																																				rxn00060	0.000279898	0.000158948	0.000293719	0.000281296	0.000158948	0.000158948	0.000158948	0.000281296	0.000587438	0.000280595	0.000158948	0.000158948	0.000279898
																																				rxn00062	0	0	0	0	0	0	0	0	0	0	0	0	0
																																				rxn00063	0	0		0				0					0
																																				rxn00065	0	0		0	0	0	0	0			0		0
																																				rxn00066		0					0
																																				rxn00067	0				0	0
																																				rxn00069				0
																																				rxn00070	0	0	0			0	0	0	0	0
																																				rxn00076	0	0	0	0	0		0	0			0		0
																																				rxn00077	0	0	0	0	0	0	0	0	0	0	0	0.000318608	0
																																				rxn00083		1000	-1000		1000		-1000	1000
																																				rxn00085	0	0	0	0	0	0	0	0	0	0	0	0	0
																																				rxn00086	0	0	0			0	0	0	0	0
																																				rxn00095								0
																																				rxn00096		0					-1000
																																				rxn00097	-1000	2.04614	999.195	-24.7272	1000	1000	1000	294.552	-1000		-931.114	-986	-999.448
																																				rxn00100	0.000722967	0.000410555	0.000758664	0.000726576	0.000410555	0.000410555	0.000410555	0.000726576	0.000758664	0.000724767	0.000410555	0.000410555	0.000722967
																																				rxn00101	0.588624					0
																																				rxn00102	-709.233	-2.20958e-05	1.89401	-3.91039e-05	-2.20958e-05	-2.20958e-05	35.7114	1000	1.5838	-3.90065e-05		-2.20958e-05	1.09818
																																				rxn00103	0.000725706		992.945	0		0	0		9.78644	0
																																				rxn00104	-1000	-1000	-1000	-1000	-43.9996	-1000	-1000		-999.966	-999.968
																																				rxn00105	0	0	0	0	0	0	0	0	0	-1.04307e-29	0	0	0
																																				rxn00106	-1000	-1000	-1000	-1000	-1000	-1000	-982.271	-1000	-1000			0	-0.37147
																																				rxn00107	0		0			0		0	0
																																				rxn00109	0	0	0	0		0	0	0	0	0	0		0
																																				rxn00114	0	1.53951	-1.89895e-22	0.200321		9.55214e-28		0		2.74453e-26
																																				rxn00117	-999.56		0.0371192			-999.75		-689.548	0.461868
																																				rxn00119	0.405523	0.230286	1000	0.407547	0.230286	0.230286	0.230286	310.417	0.425546	0.407257	0.231128	0.230697	0.405523
																																				rxn00121	-0.000279898			-0.000281296							-0.000158948		0
																																				rxn00122	0	0.000158948	0.000293719	0	0.000158948	0.000158948	0.000158948	0.000281296	0.000293719	0.000280595		0.000158948	0.000279898
																																				rxn00124	0	0.000158948	0.000293719	0.000281296	0.000158948	0.000158948	0.000158948	0.000281296	0.000293719	0.000280595	0.000158948	0.000158948	0.000279898
																																				rxn00126	0.000839695	0.000476843	0.00976385	0.000843887	0.000476842	0.00528376	0.000476843	0.000843887	0.0177529	0.00932759	0.000476843	0.000476843	0.000839695
																																				rxn00127	0		0.00888269					0	0.00888269	0.00848581	0	0
																																				rxn00131	-0.0440571	-1000	-0.0798192		-0.308819		-0.0362557	-0.0467746	-0.0878082	-0.125349	-69.8593		-0.153237
																																				rxn00132	0	999.964	0			0	0	0	0	0	69.8231	0	0
																																				rxn00133	0
																																				rxn00134	0	0			0		0	0					0
																																				rxn00137	0	0	0	0	0	0	0	0	0	0	0	0	0
																																				rxn00138	0.00286049		0					0.00287477	0.00300173	0.00286761		0.0016244
																																				rxn00139	0	0	0	-0.000562591	0	-0.0410626	0	0	0	0	0	-0.308819	0
																																				rxn00140	0	0			0			0	0
																																				rxn00141	0	0	0		0	0			0
																																				rxn00142		0	0	0	0	0	0	0	0	0
																																				rxn00143	0.000559797	0.000317895	0.000587438	0.000562591	0.000317895	0.000317895	0.000317895	0.000562591	0.00857647	0.000561191	0.000317895	0.000317895	0.000559797
																																				rxn00144			0	0	0					0
																																				rxn00145		0					0
																																				rxn00146								0
																																				rxn00147		0	0						0	924.656			0
																																				rxn00148	0	0	0	0	-999.501	0	-10.9397	0	0			0	0
																																				rxn00151	0			-25.5766	0	-497.354		-15.9987	0	-927.473	0		0
																																				rxn00152	0								9.5897
																																				rxn00154	17.4395	0	0	12.0465	0	0	0	0	0	0	0	18.5969
																																				rxn00157	0	-47.1063	0	0	-0.642259	0	0	0	0	0	0	0	0
																																				rxn00159	1000	-1000	999.69	-1000	1.13252e-13	503.146	0	-1000	1000	998.24	1000	-1000	-1000
																																				rxn00161	-1000	2.83465	-1000	1000	-1000	-1000	-1000	-8.74542	-1000	-995.986	-995.548	1000	1000
																																				rxn00162	0	1000	0	1.60376	2.04688	0	966.063	0	0	0	0	0
																																				rxn00165	500.479	17.0624	0	0.475009	0	0	0	0	5.22516	0.477487	0.350532	0.7614	0
																																				rxn00166				0
																																				rxn00170	0												0
																																				rxn00171	498.853	3.07938			0	2.57938	2.57938	0	0	0.15684		2.57938
																																				rxn00173	0	0	-1.9863e-21	32.3785	-0.0124931	0	-9.82751e-23	0	-9.5897	6.90652e-28	3.64233	21.1162
																																				rxn00174	0	0
																																				rxn00175	0			1000	997.914	0.781169		0			0	0	0
																																				rxn00176	0			0	0	0		0			0	0	0
																																				rxn00178	0	0	0						-2.48142	0
																																				rxn00179	6.95208	-1.44318e-13	3.12417e-13		-1.44318e-13	-1.63078e-13	4.6176e-14	1000	-1.44318e-13	1.44318e-13	0	0
																																				rxn00182			0						0	0		0
																																				rxn00183	0							1000
																																				rxn00184	0	0	-985.595	0	0	0	0	-0.827742	0	-3.40698	-102.442	0	0
																																				rxn00186
																																				rxn00187	507.758	0	0	0.595741	0	492.553	0	0	1000	0	0	929.863	923.399
																																				rxn00189	0	0	0	0	0	0	0	0	0	7.51043	0	924.077	0
																																				rxn00190	0	0.0016244	0.00300173	0.00287477	0.0016244	0.0016244	0.0016244		0		0.0016244	0	0.00286049
																																				rxn00191	0.349088	-999.352		0.31085	-1000	-999.352	-998.012	-999.261
																																				rxn00192	0	2.65648e-16	0.0535003	0	0	0	0	0	2.53492	0.0508293
																																				rxn00193	0.0346133	0.019656	-0.27862	1000	0.019656	0.019656	0.019656	0.0347861	-0.27862	-0.312667	0.019656	0.019656	0.0346133
																																				rxn00194	0.000759366				0.000431225	7.31035
																																				rxn00196	0	0	0	0	0	0	0	0	0
																																				rxn00198	0	0		0	0	0	1.96246e-13
																																				rxn00199	0	0		0	0	0	0
																																				rxn00200	0	0	0				0		0	0	0
																																				rxn00202	0			0	0	0	0
																																				rxn00205	0		0			0				0	0		0
																																				rxn00206	500	0	0	0	164.224			0	9.59646	0	106.528	0	0
																																				rxn00208	0							0
																																				rxn00209	0.000279898							0
																																				rxn00211	0	0	0		0	0	0		0	0			0
																																				rxn00212	0	0		0				0					0
																																				rxn00213	-1000	-986.729	-1000		1.1836e-13	-1000	-1000	-1000	0			0
																																				rxn00214	0	-1.001	0	-0.501	0	0	-1.001	-1.001	0	0	0	0	0
																																				rxn00216	0	0	0.5	0	0	1.05514	0	0	0.5			9.23816	0
																																				rxn00221	0			0				1.001			0
																																				rxn00222	0	0	0	987.601	0	0	0	0	0	0	0		0
																																				rxn00223	-2.66008	980.239			-0.0293896
																																				rxn00224	0.000279898	0.000158948	0.000293719		0.000158948	0.000158948	0.000158948	0.000281296	0.000587438	0.000280595	0.000158948		0.000279898
																																				rxn00225	0	0	0	-32.3785	0	0	0	0	0	0	-3.64233	0	-0.139293
																																				rxn00226	0			0	0	0		0			0	0	0
																																				rxn00227		0					0	0		0		21.1162
																																				rxn00231	0	0	0		0	0			0	0	0
																																				rxn00237	0.000561052		-8.93405e-14			-0.0178228		-0.0315417	0.355492
																																				rxn00238	0		-2.47438			-2.18469e-27		0	-2.47438
																																				rxn00239	0.294838	0.166544	0.309412	0.296312	0.167294	0.14904	0.14904	0.264007	0.27568	0.263349	0.167294	0.167294	0.262694
																																				rxn00242	0			0				0				0
																																				rxn00245	0		0			0			0	0
																																				rxn00247	470.527		0	0	1000	1000		1.90008	0	1.87718	0.288761	0	0.507932
																																				rxn00248	1000	1000			1000	1000	1000	1000					1.06267
																																				rxn00250	483.354		-1.89405				-35.7115	-1000	-1.58384	1000	-2.20958e-05		-1.09822
																																				rxn00251		0			0	-498.398	0	0				-0.41222
																																				rxn00254	0	0	0				0		0	0	0
																																				rxn00255	0							0
																																				rxn00256	-516.217	0		0	0	-4.44688	0					-3.2396e-14	0
																																				rxn00258										-1000
																																				rxn00259	0		-2.41861e-13			0		0	0
																																				rxn00260	-496.609	-1.02468e-25	-998.106	1.60376	2.04688	-493.951	1.77431	1.90008	1.58384	1.87718	-106.232	-4.65051	0.54348
																																				rxn00262	0	0		0		0	0	0			106.52	4.23829
																																				rxn00272	-1000										-1000	-999.357	-1000
																																				rxn00273	0	0	0	0	0		0	0	0	0	0
																																				rxn00274	0	0	0	0	0		0	0	0	0	0
																																				rxn00275	-1000										-0.586699	0.643111	-0.509749
																																				rxn00278	0			0			-1.33986						0
																																				rxn00279	0
																																				rxn00283	0.0304776	0.0173075	0.346925	-999.935	0.0173075	0.0173075	0.0173075	0.0306297	0.346925	0.37792	0.0173075	0.0173075	0.0304776
																																				rxn00284			-501.198						-0.000796861		-212.064
																																				rxn00285	-1000	-51.4492			-1000		-1000	0.959163		-2.51825	-1000
																																				rxn00286					0
																																				rxn00289									0				0
																																				rxn00290	-0.000759366		-0.000796861			-0.000431225			-0.000796861	-0.000761257	-0.766367		-0.000759366
																																				rxn00292		0			0				0
																																				rxn00293	-999.931	0.0393121	0.0726447	0.0695721	-999.961	-999.961	0.0393121	0.0695721	0.0726447	0.0693989	0.0393121	0.0393121	0.0692266
																																				rxn00295	-1000				-1000	-1000
																																				rxn00297	0	0	0			0		0	0	0	0		0
																																				rxn00298	0					0
																																				rxn00299	0	0	0	0	0	0	0	0	0	0	0		0
																																				rxn00300	0.000241902		0.000269543	0.000244696				0.000244696	0.000269543	0.000243296		0	0.000241902
																																				rxn00301	0	0	0	0	0	0	0	0	0	0	0	0	0
																																				rxn00302	0	0	0	0	0	0	0	0	0	0	0		0
																																				rxn00303	0	0	0	0	0	0	0	0	0	0	0	0	0
																																				rxn00304	0	0	0	-0.096754	0	0	-0.25431	0	0			-16.8901	0
																																				rxn00305						0
																																				rxn00307	0	0		0	0	0	0	0			0		0
																																				rxn00313	0	0	0	0	0	0	0	0	0	0		0	0
																																				rxn00321	0
																																				rxn00322	0		0	0	0				0	0		0
																																				rxn00324	0	0	0	0	0	0	0		0	0	0
																																				rxn00328	0		0		0		0			0			0
																																				rxn00333	0	0		0		0	0	0			0.000158948		0
																																				rxn00337	0.043078	0.0244629	0.0363224	0.0432931	0.0244629	0.019656	0.0244629	0.0432931	0.0363224	0.0346995	0.0246219	0.0244629	0.043078
																																				rxn00338	0	0		0		0	0	0			0.0016244	0
																																				rxn00340	0	0		0	0		0	0				0	0
																																				rxn00342	0.241442	0	0.226928	0.239975	0.368468	0.368468	0.368468	0.239975	0.226928	0.24071	0.368468		0.241442
																																				rxn00346	0		0		0	0	0		0				0
																																				rxn00347	498.511	0.138896	0		0	0	0	0	0.310209	0	1.75631		1.35827
																																				rxn00348	0		1000		0
																																				rxn00350	-0.000279898	-0.000158948	-0.000293719	-0.000281296	-0.000158948	-0.000158948	-0.000158948	-0.000281296	-0.000293719	-0.000280595	-0.000158948	-0.000158948	-0.000279898
																																				rxn00358	0	0		0	0	0	0	0		0			0
																																				rxn00359	0	0		0				0					0
																																				rxn00360	0	0	0	0	0	0	0	0	0	0	0	0	0
																																				rxn00361	0											0
																																				rxn00362	5.71248e-22	0	0		0		-2.42137e-23	310.01	-1000	0.000724767	69.1102		0
																																				rxn00363	0	0	0			0	0	0	1000	0	0	16.7931	0
																																				rxn00364	2.10426e-24	-9.49954e-29	-999.574	2.85168e-24	1.37013e-29	0.000410555		-310.01	0.000758664	0	-0.00084178	1.08143e-26	2.98247e-29
																																				rxn00365	0			0	0	0		0	0		0	0	0
																																				rxn00367	0	0		0				0					0
																																				rxn00368	0			0	0	0		0	0		0	0	0
																																				rxn00369	0			0	0	0		0	0		0	16.7927	0
																																				rxn00371	0	1000	0	959.498	1000	855.61	968.629	0.952721	976.92	0
																																				rxn00374			0		0			0
																																				rxn00377	0
																																				rxn00379	0	0	0.00497725				1000			0		0
																																				rxn00383					0.00268001	0			0.00301178		0.00268001
																																				rxn00388	0	0	0						0	0
																																				rxn00391	0	0	0		0	0	0	0	0	0	0	0	0
																																				rxn00392	0.000279898	0.000158948	0.000293719	0.000281296	0.000158948	0.000158947	0.000158948	0.000281296	0.000293719	0.000280595	0.000158947	0.000158948	0.000279898
																																				rxn00394	0.588624			0
																																				rxn00395	0					496.003
																																				rxn00404						0
																																				rxn00405	0.0502236	0.0285207	0	0	0.0285207	0.0285207	0.0285207	0	0	0	0.794728	0	0.0509829
																																				rxn00407	0	0			0	0	0	0
																																				rxn00409	0.00148233		-999.574			0.000410555		-310.009	0.00155553
																																				rxn00410	0.195063	-0.318138	999.779	0.196037	0.0946509	0.110771	0.110771	310.206	-999.795	0.196273	0.111613	0.111182	0.195063
																																				rxn00411	0	-26.5146	0	-0.000726576	-0.00084178	0	-0.00084178	0	0			0	-0.00148233
																																				rxn00412	0	0.428909	0	0	0.0161206	0	0	0	1000	0	0	0	0
																																				rxn00414	0	0	0	0	0	0	0	0	0		0	0	0
																																				rxn00416	0	0	0	0	0	0	0		0	0
																																				rxn00420	0	0	0		0	0	0	0			0	0	0
																																				rxn00422	0										-999.413	-1000	-999.49
																																				rxn00423	0	0	3.97958	0	0	0.761082	0	0	0		0	0	0.75369
																																				rxn00424	0										999.413	1000	999.49
																																				rxn00426	0	0	0	0	0	0	0	0	0	0	0		0
																																				rxn00427	0		0			3.26933e-27			0.00798903	0
																																				rxn00433	0	0		0				0
																																				rxn00436	0	0	0	0	0	0	0	0	0	0		0	0
																																				rxn00437	0	0	0	0	0	0	0	0				0	0
																																				rxn00438	1.66964e-26	-4.77037e-29	3.78282e-25		-1.1952e-30		-1.04691e-22	0	0.000293719	0.000280595	0.000158948		-1.94359e-29
																																				rxn00440	0.000279898	0.000158948	0.000293719	0.000281296	0.000158948	0.000158948	0.000158948	0.000281296				0.000158948	0.000279898
																																				rxn00441								0
																																				rxn00452	0		0			0			0	0
																																				rxn00453	0	952.086	0	0	0	0	0	0	0	0	0		0
																																				rxn00456		952.086			0
																																				rxn00459	25.3319	26.5523	2.54455	26.1836		0	17.748	14.1659	2.54455	1.44824	-1.62127e-29	21.1546	0
																																				rxn00460	0	0	0	-0.442333	-0.460573	0	0	0	0	-0.441957	-0.250784	-0.250784	-0.440136
																																				rxn00461	0.0346133	0.019656	0.0363224	0.0347861	0.019656	0.019656	0.019656	0.0347861	0.0363224	0.0346995	0.019656	0.019656	0.0346133
																																				rxn00462	495.793		0			0				0
																																				rxn00463	0	0		0				0					0
																																				rxn00465												0.0285207
																																				rxn00467	-6.95208
																																				rxn00469	0		0.0535003					-4.14055e-17	2.53492	0.0508293	0
																																				rxn00470	0		0.0535003	0.0504743	0			5.24024	2.53492	0.0508293		0.0285207
																																				rxn00471	7.54071			0	1.37211		0
																																				rxn00473	0
																																				rxn00474	0	0	0	0	0	0	0	0	0	0		0
																																				rxn00479		0			0	0		0
																																				rxn00484				0
																																				rxn00490	0	0	-4.76041e-23	0	0	0	0	0	0	0		0	0
																																				rxn00493	0	0	0	4.35933e-21	1.70537e-25	0	-3.25774	0	0	0	0	-1.78195	0
																																				rxn00497				0
																																				rxn00499	0	0	0	0	0	0	0		0	0
																																				rxn00500	0	0			0		0	0		0	0	0
																																				rxn00503	0							0
																																				rxn00504	0							-5.77549
																																				rxn00505	1000				0	4.44688	0					0
																																				rxn00506	0	0	0	0	2.57938	0	0	3.07938	3.01297				0
																																				rxn00508					0	0
																																				rxn00509		0			0	7.31051	1.13032e-22
																																				rxn00510	0								0			0	0
																																				rxn00512	0	0	0	0	0	0	0	0	0	0	0	0
																																				rxn00514	0	0	-1.64915e-14	0	0	7.62517e-30	0	0	0	0	0	-5.04723e-16	0
																																				rxn00515	11.911		-829.164			-999.276		-1000	-86.9026
																																				rxn00517	0	0	0	0	0	0	0	0	0			0	0
																																				rxn00519						0
																																				rxn00521								0
																																				rxn00525			0						0	0			0
																																				rxn00527	0	0	0	0	0	-2.10475	0	0	0	0	0	0	0
																																				rxn00529				0					0
																																				rxn00533	3.89097e-05	2.20958e-05	4.08309e-05	-1000	-1000	-1000	-1000	-1000	4.08309e-05	-1000	2.20958e-05	-1000	3.89097e-05
																																				rxn00536	242.014	1000		-1000			-997.421
																																				rxn00537	495.793			0					0
																																				rxn00538					0
																																				rxn00539	0					0
																																				rxn00540	0						0
																																				rxn00541	0	0		0	0	0	0	0
																																				rxn00543	-239.435	-997.421	-0.433591	999.532	2.57938	2.57938	1000	2.57938	2.57938	2.57938		2.57938
																																				rxn00545	0	0	0	0	0	0	0	0	0	0.43032	0	0	0
																																				rxn00547	0	982.899	0.5	1000	0	0.5	2.66008	2.66008	0.5	0.5	0.0388766	2.66008	0
																																				rxn00548		0			0			0	0				0.139293
																																				rxn00549	0		169.806	0		0	0	0	911.469	0	1000		0.0695065
																																				rxn00550		0			0
																																				rxn00551	0	0	0	12.8525		0	8.27495	0	0		1000		0
																																				rxn00552	-0.0692266	-0.0393121	-0.0726447	-0.0695721	-0.0393121	-0.0393121	-0.0393121	-0.0695721	-0.0726447		-0.0393121	-0.0393121	-0.0692266
																																				rxn00553	0					0	-8.04937e-23
																																				rxn00554	0	12.9931	0	0	0	0	0	0	0	0	0	0	0
																																				rxn00555	0	0	0	0	0	0	0	0	0	0.0693989	0	0
																																				rxn00556	0	0	0	0	0	0	0	0	0	0	0	0	0
																																				rxn00557	0	0	0	0	0	0	0	0	0	0	0	0	0
																																				rxn00558	-988.102	-969.999	-999.5	-1000	0.0293896	1.05514		-1.2113e-13	-999.5	-1000	-1000	-990.762	-1000
																																				rxn00559	0	0	0		0	0	0	0				0
																																				rxn00560
																																				rxn00562				0			0
																																				rxn00565	0		0	0				0	0	0	0
																																				rxn00566	0	0.0490178	503.703	0	0.738231	0.761082	302.978	998.551	0	10.8389	7.74674e-31	709.459	0.75369
																																				rxn00567	-0.1							0
																																				rxn00568			0							0
																																				rxn00569			0							0
																																				rxn00571						0
																																				rxn00572						0
																																				rxn00575	0	973.16		2.16008	0	0	0	2.16008			0	2.16008	0
																																				rxn00577	2.16008	-971			0.0293896		2.16008
																																				rxn00584	0
																																				rxn00585	0	0		0	0	0	0	0			0	0
																																				rxn00587								0
																																				rxn00589		0
																																				rxn00591	0
																																				rxn00592							0
																																				rxn00596									0
																																				rxn00598						0
																																				rxn00600				0.00225037
																																				rxn00602	-4.88168e-29	0	-5.60357e-25					0	0	0	0
																																				rxn00604	1000	-1000			-1000	-1000	-989.76	-1000
																																				rxn00605						-1.92967e-28
																																				rxn00606	0			0		0						0
																																				rxn00607	0											0
																																				rxn00608	0	0				0		0		0		0	0
																																				rxn00609	0	0			0	0					0
																																				rxn00610	0
																																				rxn00611	0	0	0	0	0	0	0	0	0	0	0		0
																																				rxn00612	-0.000839695	-0.00496586			0		-0.00528376		0
																																				rxn00615	0			0		0	0	0	0				0
																																				rxn00616	0.000839695	0.00496586	0			0	0.00528376	-1.65545e-25					0
																																				rxn00620	0				0
																																				rxn00621	0	0			0					0			0
																																				rxn00622	0	0	0		0	0	0	0	0		0		0
																																				rxn00623	0	0	-0.00497725	0		0	0	0				0
																																				rxn00624	0
																																				rxn00627			0
																																				rxn00629	0
																																				rxn00633	0				0		0	0		0
																																				rxn00634	0	0		997.34	0		0	0
																																				rxn00641	0	0	0		0	0	0		0	0		0	0
																																				rxn00642	0	0									0	0
																																				rxn00645					0.00268001	0			0.00301178		0.00268001
																																				rxn00646		0			0	0	0	0
																																				rxn00647	0	0	0	0	0	0	0	0	0	0	0	0	0
																																				rxn00649	0	0	3.97958	0	0	0.761082	0	0	0	0		0	0.75369
																																				rxn00650	-0.000279898	-0.000158948	-0.000293719	-0.000281296	-0.000158948	-0.000158948	-0.000158948	-0.000281296	-0.000293719	-0.000280595	-0.000158948	-0.000158948	-0.000279898
																																				rxn00653	0	0	0	0	0	0	0	0	0				0
																																				rxn00654		0	0	0	0	0			0	0	0
																																				rxn00657		0			0	0
																																				rxn00659	0					0
																																				rxn00661	0					0
																																				rxn00670	0	0.000317895	0.34003	7.90851	0	0	0	0.353738	0.34802	1.11344e-26	-1.34952e-15	0.488735
																																				rxn00673	0	0				0		0			0		0
																																				rxn00674	0			0	0	5.07553e-14		0			0	0	0
																																				rxn00675	0			0	0	0		0			0	0	0
																																				rxn00676						0
																																				rxn00677	-1000
																																				rxn00679	0											0
																																				rxn00684	0	0	0	0	0		0	0	0			0
																																				rxn00685	0	0	0	0	0		0	0	0			0
																																				rxn00686	0	0	0	0	0		0	0	0			0
																																				rxn00687	0	0	0	0	0		0	0	0			0
																																				rxn00689	0	0	0	0	0	0	0	0	0	0		0	0
																																				rxn00690	1000	32.602	7.06513	0.000281296	0	0	0		9.5563	0.000561191	1.92367	0	0.549435
																																				rxn00691	0							0.951987
																																				rxn00692	500.242	16.7119	3.75578	0.239528	0.387699	0.41055	0.410709	-0.235481	5.00136	0.241347		0.410868	0.516895
																																				rxn00693	0.000559797		0	0	0.0463377	0.000158948	0.000317895	0	0	0	0.000317895	0	0.000559797
																																				rxn00695	1000	0	1000	36.8094	-1000	1000	0	704.742	0	0	0	-3.2458
																																				rxn00698				-987.601	0				1.43058e-24
																																				rxn00701		1.001	0	0.501	0		1.001	1.001		0
																																				rxn00702	0
																																				rxn00704	2.16008	-969.999	3.06679e-15	-987.1	0.0293896	-5.42936e-14	3.16108		1.43243e-24	0	0	0	0
																																				rxn00707	0			0	0	0		0	0		69.1102	0	0
																																				rxn00708	0	0	0			0	0	0	0	0	0	20.9436	0
																																				rxn00709	0			0	0	0		0	0		0	0	0
																																				rxn00710	0	0	0	0	0	0	0	0	0	0		0
																																				rxn00711	0	-0.21063	-0.389224		0	-0.21063	-0.21063	0	0	-0.372558		0	0
																																				rxn00712	0			0	0.21063	0		0	0		0	0	0
																																				rxn00713	0			0	0	0		0	0.389224		0	0	0.0315833
																																				rxn00714	0
																																				rxn00715	0.370909			0	0	0		0	0		0.21063	0	0
																																				rxn00717	0	0					-2.42138e-23	310.01
																																				rxn00719	0	0					0
																																				rxn00726	0	0		0	0	0	0	0	0	0	0	0
																																				rxn00727	0	0		0	0	0	0	0	0	0	0	0
																																				rxn00729	0	0		0		0	0	0	0
																																				rxn00735	0	0	0	-12.0071	0	0	0	0	0		0
																																				rxn00737		0	0.339443	0.353175	0.0460198		-1.28201e-14	0.353175	0.339443	0.35395		0.488417	0
																																				rxn00738	0
																																				rxn00740		0	0		0		0	0	0	0		0
																																				rxn00741	0	0	0	0	0	0	0		0	0
																																				rxn00742		-952.086	0.000587438	0.000562591	-0.0460198			0.000562591	0.00857647	0.000280595		0.000317895
																																				rxn00743	0	0	0		0		0		0	0	0		0
																																				rxn00744						0
																																				rxn00745	0				0	0	0	0	0			0
																																				rxn00747	-12.3065	-12.9931	-1.02991	-12.8525	0	-0.724148	-8.27495	-6.81692	-1.02991	-0.43032	0.00102995	-11.1901	0.0695065
																																				rxn00748	0		0	0		0		0
																																				rxn00751					0
																																				rxn00754	0	0
																																				rxn00756	0	0			0		0	0			0		0
																																				rxn00758	0	0	0		0	0	0	0	0		0		0
																																				rxn00762	0		0							0		0
																																				rxn00763	0	0	0	0	0	0	0	0	0	0		0
																																				rxn00764		0
																																				rxn00765	0	0	0	0	0	0	0	0	0	0		0
																																				rxn00768	0		0
																																				rxn00769	0		0
																																				rxn00770	998.684	0.212255	998.604	0.0994282	0.0016244	0.253476	0.484818	309.966	0.00300173	2.25797	999.253	0.310444	0.00286049
																																				rxn00772	0	0.31063	0	0.100563	0	463.626	0	0.100563	0.245335	0.100561	0.00388459		0.042917
																																				rxn00775	0	0	0	0	0	0	0	0	0	0	0	0
																																				rxn00776		0					0	0
																																				rxn00777	-0.121981	0.0321974	0.103098	0.0223622	-0.0096541	-0.791521	-4.58598	0.0648195	0.103098	0.000486592	0.0011889	-0.668873	0.0394967
																																				rxn00778	998.845	1000	998.839	0.0323049	0.291136	-463.508	0.391136		1000	2.28252	1000	0.198189	0.152678
																																				rxn00779												0
																																				rxn00780						0
																																				rxn00781	25.3319	26.5523	2.54455	26.1836	0		17.748	14.1659	2.54455	1.44824		21.1546
																																				rxn00784	0.480213	0.5	0.433591	0.467695	0			0.5	0.433591	0.587879	0		0
																																				rxn00785	-0.238628	-0.0660192	-0.0511328	-0.0107958	0.00981305	1.4483	-1.19814	-0.0320244	-0.0511328	0.000280595	-0.000435502	1.22549	-0.139013
																																				rxn00786	0	12.9931	-169.806	12.8525	0	0	8.27495	0	-911.469	0.43032		0	-0.0695065
																																				rxn00787			0	0	0
																																				rxn00789	0	0	0	0	0	0	0		0			0
																																				rxn00790	0	0	-6.10177e-22	0	0	-0.000158948	0	0	0	-0.000280595	-0.000158948	-2.16937e-31	0
																																				rxn00791	0	0			0		0	1.91496e-28	0	0		0
																																				rxn00792	0	0	0	0	0	0	0	0	0	0	0	0	0
																																				rxn00796	0	0	0	0	0			0	0	0
																																				rxn00799	-1000	-2.83465	0.310209			-503.146		8.74542	0	-2.25414	-4.45249		-1.06267
																																				rxn00800	-0.294838	-0.167294	-0.309412	-0.200321	-0.167294	-0.167294	0.10527	-0.296312	-0.309412	-0.263349	-0.167294	-0.167294	-0.294838
																																				rxn00801	0		0		0		0		0				0
																																				rxn00802	0	1.53951	0	0.200321	0	496.003	0	0	0	0		2.09063
																																				rxn00806	0	0	0	0	0	0	0	0	0	0	0	0
																																				rxn00808	0	1.001		0.501	0	0	1.001	1.001
																																				rxn00809	0			0
																																				rxn00810	-1000
																																				rxn00811	0			0
																																				rxn00813	1000
																																				rxn00814	0	0
																																				rxn00815	0	0
																																				rxn00816	0	0.001	0	0.001	0	0	0.001	0.001		0	0		0
																																				rxn00817	0	0.5	0	0.5	0	0	0.5	0.5			0		0
																																				rxn00818	0	0	0	0	0	0	0	0			0		0
																																				rxn00819	0	0	0	0	0	0	0	0			0		0
																																				rxn00827	0	0				0			0	0		0
																																				rxn00829	0.000759366	0.000431225	0.000796861	0.000763157	0.000431225	0.000431225	0.000431225	0.000763157	0.000796861	0.000761257	0.000431225	0.000431225	0.000759366
																																				rxn00830	6.90333e-05	3.92023e-05	7.24419e-05		3.92023e-05	3.92023e-05	3.92023e-05	6.93779e-05	7.24419e-05	6.92051e-05	3.92023e-05	3.92023e-05	6.90333e-05
																																				rxn00831	2.53763e-14	0	0			0	0	309.963	0	0	0	0	0
																																				rxn00832	0	0	-6.10151e-22	0	0	0	0	0	0	0	0	0	0
																																				rxn00834	0.294838	0.167294	998.522	0.200321	0.167294	0.167294	0.167294	-309.667	0.309412	0.295573	0.167294	0.167294	0.294838
																																				rxn00835
																																				rxn00836	0	0	-998.212	0	0	0	-0.272564	0	0	-0.0322244	0	-6.65601e-27	-1.47186e-26
																																				rxn00837			0		0				0	0	0
																																				rxn00838	-0.294838	-0.167294	-0.309412	-0.200321	-0.167294	-0.167294	0.10527	-0.296312	-0.309412	-0.263349	-0.167294	-0.167294	-0.294838
																																				rxn00849			0.314943	-999.965					0.314943	0.347367
																																				rxn00851	0	0	0	0	0	0	0	0	0	0	0	0	0
																																				rxn00853	0.0502236	0.0285207		0	0.0285207	0.0285207	0.0285207				0.794728		0.0509829
																																				rxn00855	0	0		0	0		0	0				0	0
																																				rxn00856		0.00480691	0.000796861	0.00850699	0.00480691		0.00480691	5.19827	2.48222	0.000480661	0.771015	0.00480691	0.0092241
																																				rxn00858	0		0									0
																																				rxn00864	0					0
																																				rxn00865	0	0			0		0
																																				rxn00866						0
																																				rxn00867	0	0
																																				rxn00868												0
																																				rxn00869	0	0			0	0	0	0	0	0		0
																																				rxn00871	0	0	0	0	0.000431225	0	0.000431225		0	0	0
																																				rxn00872	0	0				0		-4.79619	0		0		0
																																				rxn00874	0	0	0			0			0	0
																																				rxn00875	1000
																																				rxn00877								0.39357
																																				rxn00879	0	0			0	0	0	0		0	0
																																				rxn00881	0	0	0	0	0	0	0	0	0		0		0
																																				rxn00882	0	0	0	0	0	0	0	0	0		0		0
																																				rxn00883	0	0	0	0	0	0	0	0	0		0		0
																																				rxn00889	0	0	0		0	0	0	0	0		0		0
																																				rxn00890	0	0	0	0	0	0	0	0			0		0
																																				rxn00892								0		0
																																				rxn00897	-5.59349e-29						0						0
																																				rxn00898	0	0	0	0	0	0	0	0	0	0		0	0
																																				rxn00902	0	0	0	0	0	0	0	0	0		0	0
																																				rxn00903	1000	1000	0	1000	997.851	1000	1000	1000	0	0	0	0
																																				rxn00904	-1000	-1000		-1000	-997.851	-1000	-1000	-999.606
																																				rxn00907	-1000	-32.6018	-7.06483		0.000158948	0.000317895	0.000158948	0.952268	-9.556		-1.92335	0.000158948	-0.549155
																																				rxn00908	-499.725	-15.872	-3.27579	0.271386	0.452197	0.429028	0.429187	0.748645	-4.52137	0.273126	-1.90503	0.429028
																																				rxn00909	0.000839695	0.000158948	-0.00497725	-0.00850699	-0.00480691	0	0.000476843	-4.8047	0	0	-0.00480691	-0.102127	-0.00846473
																																				rxn00910	0	0	-0.00527097	-0.00878828	0	-0.000317895	0	-4.80498	-0.000293719	-0.000280595	-0.00528376	-0.102286	-0.00930443
																																				rxn00912	0							0			0		0
																																				rxn00913	2.57933e-13	0.000749833	2.25351e-17			0.018254	0.018254	0.0323049	0.0337316	0.0322244	0	0	0.0321444
																																				rxn00914
																																				rxn00915	0	0	0	0	0	0	0	0	0	0	0	0	0
																																				rxn00916	0.294838	0.167294	-984.773	0.296312	0.167294	0.167294	0.167294	0.296312	-3.83623	0.295573	0.151491	0.167294	-921.22
																																				rxn00917	0	0	985.082	0	0	0	0	0	4.14564	0	0.0158027	0	921.515
																																				rxn00918	0
																																				rxn00921	0	0	0
																																				rxn00925	0	0					0				0		0
																																				rxn00926	0	0	0		0	0
																																				rxn00927	-1000	-0.0362557	-999.93		-0.000317895	1000	1000		-999.93
																																				rxn00928				-1000
																																				rxn00929	-1000	-1000	1000	-1000	-1000	-1000	-1000	-1000	-1000		-1000	616.279	1000
																																				rxn00930				1000
																																				rxn00931	999.85	1000	-1000	1000	1000	1000	1000	994.225	1000		1000	-616.279	-1000
																																				rxn00933				0
																																				rxn00938	0	0		0	0	0	0	0	0	0	0
																																				rxn00942	0	0.246568	0		0	0	0		0
																																				rxn00943				0
																																				rxn00946	0	0				0		0			0		0
																																				rxn00947	0	0	0	0	0	0	0	0	0	0	0	0	0
																																				rxn00949									0			0
																																				rxn00950	0	-0.000317895	-499.729	-0.000562591	0.0460198	-0.000158948	-302.168	-998.552	-0.00857647	-10.8395	0	-709.41	0
																																				rxn00952	0	0	0	0	0	0	302.168	0	0	0	0		0
																																				rxn00953		0			0		0
																																				rxn00955	0.000559797	0.000317895	0.000587438	0.000562591	0.000317895	0.000317895	0.000317895	0.000562591	0.00857647	0.000561191	0.000317895	0.000317895	0.000559797
																																				rxn00963				0								0
																																				rxn00966	0
																																				rxn00972			-2.41861e-13		0		0		0
																																				rxn00973	1000	1000	1000	1000	1000	1000	1000			1000		1000
																																				rxn00974	-483.783	-1000	-1000	-1000	-1000	-995.553	-1000			-1000		-1000
																																				rxn00977	0	0	0	0	0	0	0	0			0		0
																																				rxn00979	0										0.000158948		0
																																				rxn00980	0	0	0	0	0	0	0	0	0	0	0		0
																																				rxn00983	0	0		0		0	0		0		0	0
																																				rxn00985	0	-0.000317895	-0.34003	-7.90851	0	0	0	-0.353738	-0.34802	0	1.34952e-15	-0.488735	0
																																				rxn00986	0			0	0	0		0			0	0	0
																																				rxn00987									0				0
																																				rxn00989				2.31582				0.39357
																																				rxn00990	-1000
																																				rxn00991	-0.000759366	0	-0.000796861	-0.000763157	-0.000431225	-0.000431225	-0.000431225	-0.000763157	-0.000796861	-0.000761257	-0.000431225		-0.000759366
																																				rxn00992	0			0							0
																																				rxn00994	-1000				-0.000431225		-0.000431225
																																				rxn00999	0
																																				rxn01000	0	0	0	-4.35934e-21	-1.70537e-25	0	3.25774	0	0	0		1.78195	0
																																				rxn01004		0
																																				rxn01007	0	0	0		0		0		0	0
																																				rxn01008	0	0	0			0	0		0	0			0
																																				rxn01011	0	0	0	0	0	0	0		0	0	0
																																				rxn01013	0	0	0	0	0	0	0		0	0	0
																																				rxn01015	0
																																				rxn01016	0	0	0	0	0	0	0	0	0	0	0	0	0
																																				rxn01018	0	0	0	0	0	0	0	0	0	0	0	0	0
																																				rxn01019	0	1.53951	-1.89895e-22	0.200321	0	0	0		0	2.74452e-26
																																				rxn01020		0				0
																																				rxn01021	0	0	0	0	0		0	0				0	0
																																				rxn01022	0		0.00888269			0.00480691			0.00888269	0.00848581
																																				rxn01025	0	0					0	0
																																				rxn01027	0	0					0
																																				rxn01029	0.0502236	0.0285207			0.0285207	0.0285207	0.0285207				0.794728		0.0509829
																																				rxn01034		0					0	0		0		0
																																				rxn01037	0			0			0		0			0
																																				rxn01042	0	0		0	0	0	0	0			0	0
																																				rxn01044	0	0			0
																																				rxn01049		0			0
																																				rxn01052	0										0		0
																																				rxn01056	1000
																																				rxn01068	0			0	0			0			0
																																				rxn01069	0	0	0	0	0	0	0	0	0	0		0
																																				rxn01071	0				0
																																				rxn01073	0	0	0		0	0	0	0	0		0		0
																																				rxn01078	0
																																				rxn01080	0												0
																																				rxn01089	0	0	0	0	0	0	0		0	0
																																				rxn01093
																																				rxn01094	0				0
																																				rxn01097	0					0
																																				rxn01098	0					0
																																				rxn01100	0	-1000	0	-25.8108	0	0	-1000	0	0	0	0	0
																																				rxn01101	0	0		0	0	0	0	0			0	0	0
																																				rxn01103		0					0	0		0		0
																																				rxn01106	-25.3319	-26.5523	-2.54455	-26.1836	0	0	-17.748	-14.1659	-2.54455	-1.44824	1.62127e-29	-21.1546	0
																																				rxn01107	0										0
																																				rxn01108	-1000	-1000			-1000	-1000				-1000
																																				rxn01109	1000	1000			1000	1000				1000
																																				rxn01113		0				0
																																				rxn01114	0.5	0	0		0								0
																																				rxn01115	0	0			0		10.2402	0
																																				rxn01116	0.377535	0.0321974	0.102559	0.0218728	-0.0096541	-0.791521	5.65418	0.0643301	0.102559		0.0011889	-0.668873	0.0390129
																																				rxn01117	0		0			0		0	0	0	0	0	0
																																				rxn01119	0	0	0	0	0	0	0		0	0		0
																																				rxn01122	0				0	0					0		0
																																				rxn01123	0	0	0		0		0			0			0
																																				rxn01124	0	0			0	0
																																				rxn01132	1.1935
																																				rxn01133	0	0	0	0	0	0	0	0	0		0	0	0
																																				rxn01134		0			0		0
																																				rxn01137	0				0
																																				rxn01138	1000	1000	1000		0.272881	-1000	-1000	0.046212	1000	0.116302	69.8231	0.308501	0.089393
																																				rxn01139	0	0	0			0	0	0	0	0	0	0	0
																																				rxn01146	0		0						0	0	0	0
																																				rxn01152	0.5
																																				rxn01153	0		0	0		0				0
																																				rxn01156			0	0					0	0
																																				rxn01169	0	0	0	0	0.0293896	0	0	4.16208	0			0	0
																																				rxn01171	0	0	0		0.0293896	-2.1842e-13	0	4.16208		0	0	0	0
																																				rxn01184		0					1000
																																				rxn01187		0			0.00981305			0	0				0
																																				rxn01199	0	0	0	0	0		0		0				0
																																				rxn01200	0	0	0	0	0	0	0	0	0	0	0	0	0
																																				rxn01201	-0.000759366		-0.000796861	0	-0.000431225			-5.18976	-2.48222	-0.000761257	-0.766367		-0.000759366
																																				rxn01202		0
																																				rxn01203		0
																																				rxn01204	0.000759366	0	0.000796861		0.000431225	7.31051	1.13032e-22	5.18976	2.48222	0.000761257	0.766367		0.000759366
																																				rxn01205			0
																																				rxn01207_1	0	0	0	0	0	0	0	0	0	0	0	0	0
																																				rxn01210	0	0	0	0	0	0	0	0	0	0		0	0
																																				rxn01211	-1000	-32.6018	-7.06483		0.000158948	0.000317895	0.000158948	0.952268	-9.556		-1.92335	0.000158948	-0.549155
																																				rxn01213	6.90333e-05	3.92023e-05	7.24419e-05	6.93779e-05	3.92023e-05	3.92023e-05	3.92023e-05	6.93779e-05	7.24419e-05	6.92051e-05	3.92023e-05	3.92023e-05	6.90333e-05
																																				rxn01225	0	0	0		1.23598e-13	0		0		0
																																				rxn01226	1000	1000	-0.170937		1000	1000	-999.982		-999.966
																																				rxn01228	0	0	0	0	0	0	0	0		0	0		0
																																				rxn01231	0				0.00268001	0
																																				rxn01233		0			0.00268001
																																				rxn01236	0		0		-0.000431225	0	-0.000431225				0
																																				rxn01237	0		0	0		0			0		0
																																				rxn01241	-1000	0	0	0	0	0	0	986.237	0		-1000	0
																																				rxn01242	1.3051e-13	0						0				0
																																				rxn01243								978.642
																																				rxn01244	0				0
																																				rxn01245	0				0
																																				rxn01249	-500	0	0	0	0	0	0
																																				rxn01250
																																				rxn01251	0							0
																																				rxn01252	500							0
																																				rxn01255	0.000279898	0.000158948	0.000293719	0.000281296	0.000158948	2.10491	3.2579	0.000281296	0.000293719	0.000280595	0.000158948	1.78211	0.000279898
																																				rxn01256	0	0	0	0	0	2.10475	3.25774	0	0	0	0	1.78195
																																				rxn01257	0	0			0		0	0
																																				rxn01258			0		0	0	0	0	0	0			0
																																				rxn01259	0	0		0	0	0	0					0
																																				rxn01261		0	0					0	0	0	0
																																				rxn01265	-0.00286049	-0.0016244	-0.00300173	-0.00287477	-0.0016244	-0.0016244	-0.0016244	-0.00287477	-0.00300173	-1.85291		-0.0016244	-0.00286049
																																				rxn01268	0	0	0	0	0	2.10475	0	0	0	0		0	0
																																				rxn01269			0						0	0			0
																																				rxn01270		0	0					0	0	0
																																				rxn01274	0		0	0	0	0	0	0	0	0	0	0	0
																																				rxn01275	0	0			0		0		0
																																				rxn01276	0	0		0	0	0	0
																																				rxn01277	0		0	0	0	0			0	0	0
																																				rxn01278	0	0		0	0	0	0
																																				rxn01280						0
																																				rxn01281						0
																																				rxn01286	0	0	0	0	0	0	0	0	0				0
																																				rxn01290	0			0
																																				rxn01291	0			0
																																				rxn01292	0.1	0.1		0	0	0							0.1
																																				rxn01293	0						0
																																				rxn01297	-1.83914e-21	0	-998.212	0.0959908				309.963	0	0	0
																																				rxn01299	-1000	-1000	-1000		-1000	-1000	-999.727		-1000
																																				rxn01300	0	0	0		0	0	0	0	0	0
																																				rxn01301	0							0			0		0
																																				rxn01302	0							0			-0.000158948		0
																																				rxn01303	0	0	0	0	0	0	0	0	0	0	0.000158948	0	0
																																				rxn01304	0	0	0	0	0	0	0	0	0	0	0	0
																																				rxn01305	0	0	0	0	0		0		0	0		0
																																				rxn01308	0					0
																																				rxn01310	0			-997.34
																																				rxn01313	0	0	0					0	0			0
																																				rxn01314	0	0	0					0	0			0
																																				rxn01316	0	0				0
																																				rxn01321	0	0		0	0		0	0			0		0
																																				rxn01322	0							0					0
																																				rxn01329	0	0	0		0	0	0	0		0			0
																																				rxn01331		0
																																				rxn01332	0.000279898	0.000158948	0.000293719	0.000281296	0.000158948	2.10491	3.2579	0.000281296	0.000293719	0.000280595	0.000158948	1.78211	0.000279898
																																				rxn01333	-12.0676	0.0661782	-170.785	0.0110771	-0.0096541	-0.0675317	4.45604	-6.78461	-912.447			-10.6334
																																				rxn01334	12.3065	0	170.836	1.25267e-21	0	0.724148	0	6.81692	912.499	3.84339e-20	0.000594449	11.1901	0
																																				rxn01336	0	0				0		0
																																				rxn01338	0					0
																																				rxn01339	0
																																				rxn01343	0	0	0	0	0	0	0	0	0	0	0	0	0
																																				rxn01345									0
																																				rxn01346	0	0	0	0	0	0	0	0	0	0	0	0	0
																																				rxn01347	0	0	0	0	0	0	0	0	0	0	0	0	0
																																				rxn01348	12.3065	0	170.836	0	0	0.724148	0	6.81692	912.499	3.84339e-20	0.000594449	11.1901	0
																																				rxn01351	0	26.534	0	0	0	0	0	0	0	1.44768	0	0	0
																																				rxn01352	-0.0321444	-1000	-0.0337316	-0.0323049	-0.018254	-1000	-982.271	-0.0323049	-0.0337316	-0.0322244	-0.018254		-0.37147
																																				rxn01353	-25.3319		-2.54455			-999.981		-14.1659	-2.54455
																																				rxn01354	0	0	0	0	0	0	0	0	0			0	0
																																				rxn01355	0	0	0	0	0		0		0	0	0		0
																																				rxn01358	1000	1000	1000		1000	1000	1000	309.963	1000	0.0322244	0	4.93723e-29	-4.69113e-25
																																				rxn01360	0	0			164.219		0					0
																																				rxn01361	0	0	0	0	-164.219	0	0	0	0	0			0
																																				rxn01362	0	0	0	0	0	0	0	0	0	0	0	0	0
																																				rxn01365	0
																																				rxn01366	0.0311403	0.228314	0.421902					-310.042	0.0326779	0.252454	0.0176838	-0.21063	0.0311403
																																				rxn01367	0	0	0			0	0	0	0	0	0	0	0
																																				rxn01368	0	0	0	0			0	0	0	0.000724767	0	0.000410555
																																				rxn01370	0			0.372761	0	0		0	0		0	21.1546	0.339326
																																				rxn01374	0	0		0		0	0
																																				rxn01376	0
																																				rxn01377	0	0	0						0	0
																																				rxn01379	0		0	0	0	0			0
																																				rxn01380	0	0			0		0			0			0
																																				rxn01385		0		0			0
																																				rxn01386	0			0	0
																																				rxn01387	-483.783	0		0	0	0	0
																																				rxn01388	483.783	1000	1000	1000	1000	995.553	1000			1000		1000
																																				rxn01390	0			0		0
																																				rxn01392	0	0				0					0
																																				rxn01395					0
																																				rxn01396	0.000279898	0	0	0	0	0	0	0	0	0	0	0	0
																																				rxn01403			0					0
																																				rxn01404			0					0
																																				rxn01405	-0.00846473
																																				rxn01406		0	0.00888269			0			0.00888269	0.00848581	0	0	0
																																				rxn01416	0		0					0	0	0
																																				rxn01418								0
																																				rxn01419							0
																																				rxn01420							0
																																				rxn01423	0	0	0	0	0	0			0	0	0		0
																																				rxn01424								0
																																				rxn01426	0	0	0	0	0		0		0	0	0	0	0
																																				rxn01434	0	1.53951	-7.14034e-22	0.200321	0	496.003	0	0	0	2.74451e-26	0	2.09063
																																				rxn01437	0	0		0		0	0	0	0
																																				rxn01439			0		0
																																				rxn01441	0										0		0
																																				rxn01445	0	999.982	0			999.982	982.252	0	0	0	0	0	0.339326
																																				rxn01446	-0.0321444	-0.018254	-0.0337316	-0.0323049	-0.018254	-0.018254	-0.018254	-0.0323049	-0.0337316	-0.0322244	-0.018254	0	-0.0321444
																																				rxn01451
																																				rxn01452		-1000			0
																																				rxn01453	0										0
																																				rxn01454		-0.000431225										-0.000431225
																																				rxn01455						0
																																				rxn01457	0					0							0
																																				rxn01459	0	0	0	0	0	0	0	0	2.48222				0
																																				rxn01461						0
																																				rxn01463	0					0
																																				rxn01464	0	0			0		0
																																				rxn01465	0	0	0	0	0	0	0		0	0	0	0	0
																																				rxn01466	6.90333e-05	3.92023e-05	7.24419e-05	6.93779e-05	3.92023e-05	3.92023e-05	3.92023e-05	6.93779e-05	7.24419e-05	6.92051e-05	3.92023e-05	3.92023e-05	6.90333e-05
																																				rxn01474				0
																																				rxn01475				0
																																				rxn01476	0	0	0	0	0	0	10.2402	0	0	0			0
																																				rxn01478					0
																																				rxn01480	0					0
																																				rxn01484	0	0		0	0	0	0	0		0		0
																																				rxn01485	-0.0692266	-0.0393121	-0.0726447	-0.0695721	-0.0393121	-0.0393121	-0.0393121	-0.0695721	-0.0726447	-0.0693989	-0.0393121	-0.0393121	-0.0692266
																																				rxn01486	0	0	0	0	0	0	0		0	0	0	0	0
																																				rxn01489						0
																																				rxn01492		0	0	0				0	0	0		0
																																				rxn01499				0					0
																																				rxn01500	-0.000759366	-0.000431225	-0.000796861	-0.000763157	-0.000431225		-0.000431225	-0.000763157	-0.000796861	-0.000761257	-0.000431225	-0.000431225	-0.000759366
																																				rxn01501						-0.000431225
																																				rxn01503				0				0
																																				rxn01504								0
																																				rxn01505								0
																																				rxn01506	0				0	0	0	0	0				0
																																				rxn01509	-2.59992e-29	-973.448	1.04698e-22	0	0	-999.982	-982.252	0	0	1.44768		0	-0.339326
																																				rxn01510	0			0	0	0		0	0		0	0	2.8091e-28
																																				rxn01513	0.0311403	0.0176838	0.0326779	0.0312957	0.0176838	0.0176838	0.0176838	0.0312957	0.0326779	0.0312178	0.0176838	0.0176838	0.0311403
																																				rxn01517	3.69105e-25	0	0		0	-5.14067e-30	0	0	0	0	0	0
																																				rxn01518	0.0311403	0.0176838	0.0326779	0.0312957	0.0176838	0.0176838	0.0176838	0.0312957	0.0326779	0.0312178	0.0176838	0.0176838	0.0311403
																																				rxn01519	0	0	0	0	0	0	0	0	0	0	0	0	0
																																				rxn01521	0	0	0			0	0	0	0	0	0	0	0
																																				rxn01522	0	0	0	0				0	0	0	0
																																				rxn01530	0	0		0	0		0	0				0
																																				rxn01531
																																				rxn01537	0				0		-2.66344e-23	0	0.000293719
																																				rxn01539	0	0	0	0	0	-0.000158948	0	0	0	0	0	-8.43574e-32	0
																																				rxn01541		0			0				1000
																																				rxn01544	0	0	0	-0.0959908	0	0	0	-309.963	0	0	0	0	0
																																				rxn01545	1000	1000	1000		-1000	-1000	1000		1000
																																				rxn01548	-999.968	-999.982	0.204668	0.0323049	-999.982	-999.982	1000	0.0323049	1000	0.0322244	0.018254	0	0.0321444
																																				rxn01549	0	0	0			0	0	0	0	0	0	0	0
																																				rxn01562	0	0	0		0		0	0	0	0	0		0
																																				rxn01563		0			0				0.0326779
																																				rxn01564						0
																																				rxn01575	0	0	-1.80068e-21	-4.45234	0	0	0	0	0	-0.35423	0	0
																																				rxn01578				1000
																																				rxn01579				-1000
																																				rxn01583	0
																																				rxn01587	0
																																				rxn01594	0		0					0
																																				rxn01597	0					0
																																				rxn01601	0	0	0	0	0		0	0	0			0
																																				rxn01602	0	0	0	0	0		0	0	0			0
																																				rxn01603	0	0	0	0	0	0	0	0	0	0		0	0
																																				rxn01605	-3.79834e-24	0					-1.96246e-13
																																				rxn01607		0	0				0			0.000761257		0
																																				rxn01610	0		0	0		0			0		0
																																				rxn01615	0	0	0	0	0		0		0	0		0
																																				rxn01620	0			0				0
																																				rxn01621	0					0
																																				rxn01626	0	0	0		0					0
																																				rxn01627				0.00225037
																																				rxn01629	-0.00223919	-0.00127158	-0.00234975		-0.00127158	-0.00127158	-0.00127158	-0.00225037	-0.0046995	-0.00224476	-0.00127158	-0.00127158	-0.00223919
																																				rxn01636		1.53951		0.250795	1.37211	9.62105e-28	0	5.24024
																																				rxn01637	0	-1.53951	-0.0535003	-0.250795	-1.37211	-9.56877e-28	0	-5.24024	-2.53492	-0.0508293
																																				rxn01639	0	0
																																				rxn01641	0	0	0	0		0	0		0	0
																																				rxn01642	0	0			0	0		0			0
																																				rxn01643	-0.043078	-0.0244629	-0.0363224	-0.0432931	-0.0244629	-0.019656	-0.0244629	-0.0432931	-0.0363224	-0.0346995	-0.0246219	-0.0244629	-0.043078
																																				rxn01644	0.0346133	0.019656	0.0363224	0.0347861	0.019656	0.019656	0.019656	0.0347861	0.0363224	0.0346995	0.019656	0.019656	0.0346133
																																				rxn01645												-0.00480691
																																				rxn01646	0	-0.246568	0		0	0	0	0	0	0	0	0.100318	0
																																				rxn01647	0	0	-3.47379e-24		0	0	1.33086e-22	0	0	1.85004	1.25525e-28	0	0
																																				rxn01648	-5.71628e-22		0						1.94154e-13	-0.000724767	-69.1102	0
																																				rxn01649	-1000	-1000	-1.78776		1000	1000	-1000	0	-1000	0	0	0	0
																																				rxn01650	0		0						-0.0326779	0	0	0
																																				rxn01652	0				0			0			0
																																				rxn01653	0	0	0	0	0	0	0	0	0	0		0	0
																																				rxn01654	0	0	0	0		0	0		0	0
																																				rxn01667	0	0	-2.47438	0	0	0	0	0	-2.47438			0	0
																																				rxn01669	0	0	0	0	0		0	0	0	0	0	0
																																				rxn01670	0	0	0			0	0	0	0	0	0	0.100318	0
																																				rxn01671								0				0
																																				rxn01675	0	0	0	0	0	0	0		0	0	0	0	0
																																				rxn01678	5.70974e-22		0			-5.14105e-30		310.382	0
																																				rxn01679	0			0	0	0		310.382	0		0	0	0
																																				rxn01682	0	0	0	0	0	0	0	0	0	0		0
																																				rxn01683	-0.10056	-1000	1000		1000	463.526	-0.391136		1000
																																				rxn01684	0.10056	1000	-1000		-1000	-463.526	0.391136	0	-1000	0	0	0	0
																																				rxn01685	0	0		0			0	0				0
																																				rxn01686	0	0	0		0	0	0		0	-2.98997		0
																																				rxn01692	0	0				0		0
																																				rxn01693	0	0				0		0
																																				rxn01704	0	0	0			0	0	0	0	0	0	0	0
																																				rxn01706	0			0	0	0		0	0		0	0	0
																																				rxn01709	0		0							0	0
																																				rxn01710	0	0	0		0			0	0	0
																																				rxn01715						0			0
																																				rxn01722	0					0		0			0
																																				rxn01723	0					0		0			0
																																				rxn01729					0
																																				rxn01731	488.165	0			0		981.875	0		0	996.37
																																				rxn01734	-488.165						-981.875				-996.37
																																				rxn01735	0	0	0	0	0	0	0	0	0	0	0	0	0
																																				rxn01737	0	0		0	0		0	0				0
																																				rxn01738		0
																																				rxn01739	0.000279898	0.000158948	0.000293719	0.000281296	0.000158948	2.10491	3.2579	0.000281296	0.000293719	0.000280595	0.000158948	1.78211	0.000279898
																																				rxn01740	-0.000279898	-0.000158948			-0.000158948	-2.10491	-3.2579				-0.000158948		-0.000279898
																																				rxn01741	0	0	-0.000293719	-0.000281296	0	0	0	-0.000281296	-0.000293719	-0.000280595	0	-1.78211	0
																																				rxn01747			0	0					0	0
																																				rxn01748	0	0		0	0						0
																																				rxn01750	0	0	0		0
																																				rxn01751	0
																																				rxn01757	0	0	0	0	0	0	0	0	0	0	0	0	0
																																				rxn01758					-0.00268001	0			-0.00301178		-0.00268001
																																				rxn01761	0			0
																																				rxn01763	0.1	0.1	0		0								0.1
																																				rxn01772					0	0
																																				rxn01775	0		0	0			0	0					0
																																				rxn01784	0				0	0
																																				rxn01790	0	0			0	0	0	0
																																				rxn01791	0		0		0	0		0	0	0	0
																																				rxn01799	-0.0311403	-0.0176838	-0.0326779		-0.0176838	-0.0176838	-0.0176838	0.0323049	-0.0326779	0.120104	-0.0176838	0	-0.0311403
																																				rxn01800	0	0	0	0.0312957			0	0.0636006	0	0.151322	0	0.0176838
																																				rxn01802	0
																																				rxn01804	0					0
																																				rxn01805	0					0
																																				rxn01807	0	0	0	0	0	0	0	0	0	0	0	0	0
																																				rxn01810	0
																																				rxn01816		0	499.728		0		1.12504e-22	998.551	0	10.8389		709.41
																																				rxn01819			0			0
																																				rxn01827	0
																																				rxn01829	0										0
																																				rxn01831	0	0			0		0
																																				rxn01832			0					0	0	0
																																				rxn01833						0			0
																																				rxn01834	0	0	0	0	0	0	0	0	0	0		0
																																				rxn01835	0			0
																																				rxn01836						0
																																				rxn01838									0
																																				rxn01842	0	0		0	0	0	0						0
																																				rxn01843	0	0	0		0	0			0	0	0
																																				rxn01844				0
																																				rxn01850											0
																																				rxn01851	0	0	0.000796861	0	0	0	0	5.18976	0	0.000480661	0.766208		0.000759366
																																				rxn01855	0					0
																																				rxn01857	0	0		0			0						0
																																				rxn01858	0				0
																																				rxn01859	0.0434973	0.0359378	0		0.0359378	0.0359378	0.0359378	0	0	0	0.0359378	0	0.0632847
																																				rxn01860	0	0	0	0	0	0	0	0	0	0	0		0
																																				rxn01870	0	0	0	0	0	0	0	0	0	0		0	0
																																				rxn01871	-1.3051e-13	0		0	0	0	0	-7.59546	0	0		0
																																				rxn01872	0							-978.642
																																				rxn01873	0							0
																																				rxn01879	0			0
																																				rxn01885	0	0			0		0			0			0
																																				rxn01892	0	0				0			0	0		0
																																				rxn01895					0	0	0
																																				rxn01896		0	0	0		0	0		0
																																				rxn01901	0
																																				rxn01902	0						0
																																				rxn01903						0			0
																																				rxn01906	0	0	0	0	0	0	0	0	0	0	0	0	0
																																				rxn01911											0
																																				rxn01912											0
																																				rxn01914	0
																																				rxn01917	0	1.53951	0.0535003	0.250795	1.37211	9.65668e-28	0	5.24024	2.53492	0.0508293			0
																																				rxn01918
																																				rxn01920
																																				rxn01932	0		0			0				0
																																				rxn01937	0	0	0	0	0	0	0	0	0				0
																																				rxn01946	0	0		0	0	0	0					1.05859e-31	0
																																				rxn01948				0
																																				rxn01951		0		0	0			0	0
																																				rxn01953	0	0	0			0		0	0	0	0		0
																																				rxn01961	1.82655e-21	0	998.212			0	0	0	0	0	0	0	0
																																				rxn01962	0	0	0	0	0	0	0	0	0	0	0	0	0
																																				rxn01964	0	0	0	0	0	0	0	-1.83006e-28	0	0		0
																																				rxn01966	0
																																				rxn01967	1.1935	0	0		0		0	0	0		0	0	0
																																				rxn01971		0			0
																																				rxn01972	0.0346133	50.1453	4.2364	965.306	998.529	0.019656	16.9641	7.52473	9.46156	0.0346995	0.019656	0.019656	0.955485
																																				rxn01973	0	-50.1256	0	0	-998.509	0	-16.9444	-7.48995	0	0	0
																																				rxn01974	0.0346133	0.019656	0.0363224	0.0347861	0.019656	0.019656	0.019656	0.0347861	0.0363224	0.0346995	0.019656	0.019656	0.0346133
																																				rxn01975	-1000	1000			1000	1000	1000	1000
																																				rxn01977	-9.73816	1000	1000	12.9002	1000	1000	992.921	1000	1000	1000	1000	1000	1000
																																				rxn01982	0	0	0	0	0	0	0	0	0		0	0
																																				rxn01985	0	0	0		0	0	0	0	0	0	0	0	0
																																				rxn01986	-0.0197874		-0.0664095	-0.0323049					-0.0664095	0.0878794
																																				rxn01987	-0.5	-0.5	-0.5	-0.5	0	0	0	-0.5	-0.5	-0.5			0
																																				rxn01990		0
																																				rxn01991	0	0	0	0		0			0		0		0
																																				rxn01992				0
																																				rxn01996	4.88168e-29		5.60355e-25						0
																																				rxn01997	0	0	0	0	0	0	0	0	0	0		0	0
																																				rxn01998	0
																																				rxn01999	0
																																				rxn02000	0	0	0	0	0	0	0	0			0	0
																																				rxn02003	0	0	0	0	0	0	0	0		0	0
																																				rxn02004	0					0		0
																																				rxn02007	0							0
																																				rxn02008	0.0346133	0.019656	0.0363224	0.0347861	0.019656	0.019656	0.019656	0.0347861	0.0363224	0.0346995	0.019656	0.019656	0.0346133
																																				rxn02011	0.0346133	0.019656	0.0363224	0.0347861	0.019656	0.019656	0.019656	0.0347861	0.0363224	0.0346995	0.019656	0.019656	0.0346133
																																				rxn02012	0			0
																																				rxn02014						0
																																				rxn02015	0	0	0	0	0	0	0	0	0	0	0
																																				rxn02020	0
																																				rxn02021	0	0	0			0	0	0	0	0
																																				rxn02023	0	0			0	0	0
																																				rxn02029				0				0
																																				rxn02033	0					0
																																				rxn02040	0
																																				rxn02046	0	0	0		0	0	0	0			0	0	0
																																				rxn02056	0	0	0	0		0			0			0	0
																																				rxn02061		0	0			0			0	0	0	0	0
																																				rxn02081						0
																																				rxn02085	0										0
																																				rxn02087						0
																																				rxn02088									0
																																				rxn02089	0	0
																																				rxn02090	0	0					0	0
																																				rxn02092			0							0
																																				rxn02093	0	0	0	0	0	0	0	0			0		0
																																				rxn02100	0										0
																																				rxn02102	0	0	0	0			0		0
																																				rxn02103	0	0	0	0			0		0
																																				rxn02106	0	0	0	0	0	0	0	0	0				0
																																				rxn02112	0	0	0		0		0					0
																																				rxn02113	0						0			2.98997
																																				rxn02118	0	0	0
																																				rxn02122	0	0	0	0	0	0	0	0	0				0
																																				rxn02123					0
																																				rxn02128	0	0	0	0	0	0	0	0	0	0	0	0	0
																																				rxn02138	0	0	0	0	0	0	0	0	0	0	0	0	0
																																				rxn02139	0	0	0	0	0	0	0	0	0	0	0		0
																																				rxn02140	0
																																				rxn02144	0	0	0		0	0	0	0			0
																																				rxn02154	0	0	0	0	0		0	0			0		0
																																				rxn02155	0.00286049	0.0016244	0.00300173	0.00287477	0.0016244	0.0016244	0.0016244	0.00287477	0.00300173	0.00286761	0.0016244	0.0016244	0.00286049
																																				rxn02160	0	0	0	0	0	0	0	0	0	0	0	0	0
																																				rxn02161	0			0		0
																																				rxn02166	0	0			0		0		0
																																				rxn02167	0	1000	0			0	0	0		0	0
																																				rxn02168	0					0
																																				rxn02169		0.000431225	0	2.31582		0.000431225	0.000431225		0	0		0.000431225
																																				rxn02170	0
																																				rxn02171	0.000759366		0.000796861		0.000431225			5.18976	2.48222	0.000761257	0.766367		0.000759366
																																				rxn02173	0							0			0
																																				rxn02175	0.000722967	0.000410555	0.000758664	0.000726576	0.000410555	0.000410555	0.000410555	0.000726576	0.000758664	0.000724767	0.000410555	0.000410555	0.000722967
																																				rxn02176	0	0		0				0					0
																																				rxn02177	0					0
																																				rxn02181	0		0			0
																																				rxn02183	0
																																				rxn02185	0	0	1.8007e-21	4.45234	0	0	0	7.59546	0	1.39441e-27	0	0	0
																																				rxn02186	0	0	0	0	0	0	0	0	0	0	0	0	0
																																				rxn02187	0	0	0	0	0	0	0	0	0	0	0	0	0
																																				rxn02190	0	0	0		0					0
																																				rxn02195	0	0	0			0	0	0	0	0	0	0	0
																																				rxn02196	0	0							0				0
																																				rxn02199	0				0	0		0	0			0
																																				rxn02200	0	0	0	0	0	0	0	0	0	0	0	0	0
																																				rxn02201	0	0	0	0	0	0	0	0	0	0	0	0	0
																																				rxn02202		0		0		0
																																				rxn02203		0		0		0
																																				rxn02209	0	0	0	0	0		0		0	0		0
																																				rxn02212	0.000279898	0.000158948	0.000293719	0.000281296	0.000158948	2.10491	3.2579	0.000281296	0.000293719	0.000280595	0.000158948	1.78211	0.000279898
																																				rxn02213	0.000279898	0.000158948	0	0	0.000158948	2.10491	3.2579	0	0	0	0.000158948	0	0.000279898
																																				rxn02219	0	0	0						0	0
																																				rxn02222	0	0	0		0	0	0	0	0	0	0	0
																																				rxn02228	0	0	0	0	0	0	0		0	0
																																				rxn02229	0		0					0	0	0
																																				rxn02230	0		0					0	0	0
																																				rxn02235	0		0		0			0	0	0
																																				rxn02236		0	0					0	0	0
																																				rxn02244											0
																																				rxn02246		0
																																				rxn02250									0
																																				rxn02251			0						0	0
																																				rxn02253			0		0				0	0
																																				rxn02258					0
																																				rxn02262	0
																																				rxn02263	0							0
																																				rxn02264	0.000279898	0.000158948	0.000293719	0.000281296	0.000158948	0.000158948	0.000158948	0.000281296	0.000587438	0.000280595	0.000158948	0.000158948	0.000279898
																																				rxn02272	0
																																				rxn02275	0	0	0		0	0			0	0	0
																																				rxn02277	0	0	0		0			0	0	0
																																				rxn02281		0	0	0		0			0	0
																																				rxn02283	0	0	0	0		0	0		0	0
																																				rxn02284	0	0	0	0	0	0	0	0	-0.0363224		0	-0.019656	-0.0346133
																																				rxn02285	-0.0346133	-0.019656	-0.0363224	-0.0347861	-0.019656	-0.019656	-0.019656	-0.0347861	0	-0.0346995	-0.019656	0	0
																																				rxn02286	0.0346133	0.019656	0.0363224	0.0347861	0.019656	0.019656	0.019656	0.0347861	0.0363224	0.0346995	0.019656	0.019656	0.0346133
																																				rxn02287	0		0	-7.17418		0		0	0	0		0	0
																																				rxn02288	0	0	0	0			0	0	0.000293719	0
																																				rxn02293		0		0	0	0				0
																																				rxn02296			0						0
																																				rxn02297	0		0				0		0	0		0	0
																																				rxn02302		-952.086	-1.04867e-28		0	-0.000158948	-302.168	0	6.22739e-20	-0.000280595		0
																																				rxn02303		0	0				0	0	0.000293719
																																				rxn02304	0		0						0	0			0
																																				rxn02305	1.67204e-26	0	0	0	0	0.000158948	-2.66345e-23	0	0.000293719	0.000280595	0.000158948	8.43587e-32	0
																																				rxn02312	0	0	0			0			0	0			0
																																				rxn02313	0	0
																																				rxn02314	1000	0	0	0	0	0	0.249942	6.81692	1000	3.84339e-20	1000	0	0
																																				rxn02315	0	13.5211	0	0	0		0	0	0	0	0	0	0
																																				rxn02316	0	986.479	0	0	0		999.75	0	0	0	0	0	0
																																				rxn02317	-1000	-1000	0	2.89486e-24	0		-1000	-6.81692	-1000	-3.84339e-20	-1000	0	0
																																				rxn02318
																																				rxn02319	0			0
																																				rxn02320	0	0	0	0	0	0	0	0	0	0		0	0
																																				rxn02321	0
																																				rxn02322	0.000759366	0.000431225	0.000796861	0.000763157	0.000431225	0.000431225	0.000431225	0.000763157	0.000796861	0.000761257	0.000431225	0.000431225	0.000759366
																																				rxn02331	0	0	0					0	0	0		0	0
																																				rxn02332						0
																																				rxn02337	0
																																				rxn02339	0	0	1000	0	0	0	0	0	0	0	0	0	0
																																				rxn02341	0.000722967	0.000410555	0.000758664	0.000726576	0.000410555	0.000410555	0.000410555	0.000726576	0.000758664	0.000724767	0.000410555	0.000410555	0.000722967
																																				rxn02342	0	0						7.59546				0
																																				rxn02344
																																				rxn02346		0
																																				rxn02350	0	0	0	0	0	0	0	0	0				0
																																				rxn02351	0	0	0	0	0	0	0	0	0	0		0	0
																																				rxn02352	0					0
																																				rxn02353		0			0		0
																																				rxn02356	-1000	-1000	-1000	-1000	-1000	-1000	-1000	-1000	-1000		-1000	-1000	-0.668004
																																				rxn02358	1000	1000	1000	1000	1000	1000	1000	1000	1000		1000	1000	0.668004
																																				rxn02367									0
																																				rxn02373	-1000	-1000	-1000		-1000	-1000	-1000	-1000	-1000	-1000		-1000
																																				rxn02375		0		0		0
																																				rxn02376								0
																																				rxn02377	0
																																				rxn02380	1000	0	1000	12.9002	0.0293896	-1.2628e-13		4.16208	1000	1000	1000	1000	1000
																																				rxn02386	0
																																				rxn02397		0
																																				rxn02400	0	0	0			0	0	0	0	1.85004	0	0	0
																																				rxn02402	0	0					0				-0.0016244	0
																																				rxn02403		0					0
																																				rxn02404	0		0					0	0	0	0	0	0
																																				rxn02405	0		0					0	0	0	0	0	0
																																				rxn02409	0	0	0	0	0	0	0	0		0	0		0
																																				rxn02410	0										0
																																				rxn02415	0	0	0
																																				rxn02417	0										0		0
																																				rxn02425											0		0
																																				rxn02432	0		0					0
																																				rxn02433	0		0					0
																																				rxn02438							0					0
																																				rxn02440							0					0
																																				rxn02444	0												0
																																				rxn02446						0
																																				rxn02447						0
																																				rxn02449	0	0	0		0	0	0	0	0	0
																																				rxn02453		0	0
																																				rxn02454	0	0	0			0	0	0	0	0	0	0	0
																																				rxn02461		0			0
																																				rxn02465	0	-1.53951	-0.0535003	-0.250795	-1.37211	-9.5873e-28	0	-5.24024	-2.53492	-0.0508293		0
																																				rxn02473	0	0	0	0	0	0	0		0			0
																																				rxn02474	-0.000241902		-0.000269543	-0.000244696	0		0	-0.000244696	-0.000269543	-0.000243296		0	-0.000241902
																																				rxn02475	0.000241902		0.000269543	0.000244696			0	0.000244696	0.000269543	0.000243296		0	0.000241902
																																				rxn02476	0.000279898	0.000158948	0.000293719	0.000281296	0.000158948	2.10491	3.2579	0.000281296	0.000293719	0.000280595	0.000158948	1.78211	0.000279898
																																				rxn02483	0	0	0	0	0	0	0	0	0	0	0	0
																																				rxn02484	1.67308e-26	0	0	0	0	0	0	0	0.000293719		0.000158948		0
																																				rxn02495	0	0	0	0	0		0	0	0	0	0	0	0
																																				rxn02503	0	0	0	0	0	0	0	0	0	0	0	0
																																				rxn02504	0	0	0	0	0		0	0	0	0		0	0
																																				rxn02507	0							-1.85381e-28		0			0
																																				rxn02508	0	0			0		0	-1.84257e-28	0	0			0
																																				rxn02517	0		0			0		0	0
																																				rxn02518	0	0	0	0	0	0	0	0	0	0	0	0	0
																																				rxn02521	0	0	0			0	0	0	0	0	0	0	0
																																				rxn02522	0	0	0			0	0	0	0	0	0	0	0
																																				rxn02523	0					0			0		0
																																				rxn02525	0	0	0						0	0
																																				rxn02527	0	0		0		0
																																				rxn02528	0	0		0		0
																																				rxn02552					0
																																				rxn02569	0	0	0	0		0	0	0	0	0
																																				rxn02570	0							0				0
																																				rxn02571	0	0	0	0	0	0	0	0	0	0		0	0
																																				rxn02581	0	0	0	0	0	0	0	0		0	0		0
																																				rxn02596	0	0	0	0	0	0	0	0			0		0
																																				rxn02597	0	0		0	0		0	0				0
																																				rxn02617							0
																																				rxn02625	0
																																				rxn02632	0	0	0		0	0	0		0	0		0
																																				rxn02650	0				0
																																				rxn02663	0			0	0						0	0
																																				rxn02679	0	0				0		0			0		0
																																				rxn02680						0
																																				rxn02703			0
																																				rxn02706			0					0
																																				rxn02720	0	0				0		0			0		0
																																				rxn02727	0							0
																																				rxn02729	0	0	0	0	0	0	0	0	0				0
																																				rxn02730
																																				rxn02733		0	0						0			0
																																				rxn02743								0
																																				rxn02749	0	0	0	12.0071	0	0	0	0	0			0
																																				rxn02751	0	0	0	12.0071	0	0	0	0	0			0
																																				rxn02760	0	0		0	0		0	0				0
																																				rxn02761	0
																																				rxn02762	0	0	0			0	0	0	0	0	0	0	0
																																				rxn02768		-0.000431225		-2.31582		-0.000431225	-0.000431225					-0.000431225
																																				rxn02770					0
																																				rxn02774	0	0	0	-7.17418		0			0			0	0
																																				rxn02775	0		0	0					0			0
																																				rxn02776	0		0	0		0		0	0	0		0	0
																																				rxn02789	0	0	0	0	0	0	0	0	0			0
																																				rxn02791	0							0
																																				rxn02792	0							0
																																				rxn02794						0
																																				rxn02795	0	0	0	0	0	0	0	0	0	0	0
																																				rxn02796	0	0	0	0	0	0	0	0	0	0	0
																																				rxn02798	0	0					0				0		0
																																				rxn02803	0	0				0		0			0		0
																																				rxn02804						0
																																				rxn02808		0				0	0
																																				rxn02809		0				0	0
																																				rxn02810		0.000431225		2.31582		0.000431225	0.000431225					0.000431225
																																				rxn02811	0	0	0	0	0	0	0	0	0			0
																																				rxn02821	0	0			0	0	0					0	0
																																				rxn02822	0	0	0	0	0	0	0	0			0		0
																																				rxn02826						0
																																				rxn02828									0
																																				rxn02831	0		0		0	0		0	0	0	0		0
																																				rxn02832	0	0	0			0		0	0	0
																																				rxn02834	0	0	0	0	0	0	0		0			0
																																				rxn02835	0	0		0	0	0	0		0			0
																																				rxn02845	495.793
																																				rxn02849	0				0		0						0
																																				rxn02853	0	0	0	0	0	0	0	0	0				0
																																				rxn02861								0
																																				rxn02866	0	0				0		0			0		0
																																				rxn02869	0
																																				rxn02875	0	0	0	0	0	0	0	0	0	0	0	0	0
																																				rxn02884		0			0		0
																																				rxn02885		0			0		0
																																				rxn02888	0		0			0
																																				rxn02889	0		0						0
																																				rxn02895	0	0	6.10183e-22	0	0	0.000158948	0	0	0	0.000280595	0.000158948	9.64087e-32	0
																																				rxn02897	0	0	0	0	0	0	0		0	0		0
																																				rxn02898			0			0		0	0	0
																																				rxn02900	0		0	0		0							0
																																				rxn02904								0			0
																																				rxn02906	0
																																				rxn02911	0		0			0
																																				rxn02914	0	0		0	0	0	0	0			0		0
																																				rxn02922	0	0	0	0	0		0	0	0	0	0	0	0
																																				rxn02926					0	0
																																				rxn02928	-1000	-16.5038	-1000	-1000	-1000	5.10832	19.6778	-1000	-1000	-1000	999.98	999.98	999.965
																																				rxn02929	999.965	16.4841	999.964	999.965	999.98	-5.12798	-19.6974	999.965	999.964	999.965	-1000	-1000	-1000
																																				rxn02931	0	0	0	0	0		0	0	0	0		0
																																				rxn02933	0
																																				rxn02934	0		0			0
																																				rxn02936	0	0	0	0		0	0	0	0	0	0	0	0
																																				rxn02937	0	0	6.10168e-22	0	0	0.000158948	0	0	0	0.000280595	0.000158948	0	0
																																				rxn02938			-6.10187e-22						0
																																				rxn02939	0	0			0		0	0
																																				rxn02943	0	0				0			0	0		0
																																				rxn02945						0
																																				rxn02949	0		0			0
																																				rxn02950	0				0
																																				rxn02974	0
																																				rxn02975	0
																																				rxn02986	0		0			0	0	0	0	0			0
																																				rxn02988	0	0				0	0	0	0		-0.0016244	0
																																				rxn02990	0	0	0		0	0	0	0	0	0		0
																																				rxn02993						0			0
																																				rxn02994									0
																																				rxn02996	0						0
																																				rxn03003						0				0
																																				rxn03004	0	0	6.1019e-22	0	0	0.000158948	0	0	0	0.000280595	0.000158948		0
																																				rxn03005	0	0	0	0	0	0	0	0	0	0	0		0
																																				rxn03008	0	0			0	0					0
																																				rxn03023		0			0			0
																																				rxn03030	0.0346133	50.1453	4.2364	965.306	998.529	0.019656	16.9641	7.52473	9.46156	0.0346995	0.019656	0.019656	0.955485
																																				rxn03031	0	-50.1256			-998.509		-16.9444	-7.48995
																																				rxn03036	0		0		0		0		0	0	0
																																				rxn03037				0
																																				rxn03039	0	0	0	0	0	0	0	0			0	0	0
																																				rxn03040							0
																																				rxn03041		0			0		0
																																				rxn03042	0
																																				rxn03043	0
																																				rxn03044					0
																																				rxn03047	0	0	0	0	0	0	0	0	0	0	0	0	0
																																				rxn03052		0	0		0		0	0	0	0		0
																																				rxn03057			0.00888269			0.00480691			0.00888269	0.00848581
																																				rxn03060	0	0					0
																																				rxn03061		0
																																				rxn03062	0	0	0	0	0	0	0	0	0		0
																																				rxn03063	0
																																				rxn03064	0	0				0
																																				rxn03066	0	0
																																				rxn03068	0	0	0	0	0	0	0	0	0	0	0	0	0
																																				rxn03071	0							0
																																				rxn03072	0							0
																																				rxn03075	1.67001e-26	0	0		0	0	-2.66343e-23	0	0.000293719	0	0
																																				rxn03077	0								0
																																				rxn03080	0.000483804		0.000539086	0.000489393				0.000489393	0.000539086	0.000486592	0	0	0.000483804
																																				rxn03084	0	0	6.10183e-22	0	0	0.000158948	0	0	0	0.000280595	0.000158948	1.31067e-31	0
																																				rxn03086	-0.0346133	-50.1453	-4.2364	-965.306	-998.529	-0.019656	-16.9641	-7.52473	-9.46156	-0.0346995	-0.019656	-0.019656	-0.955485
																																				rxn03087	0	50.1256	0	0	998.509	0	16.9444	7.48995	0	0
																																				rxn03089	0
[truncated: 1,650 more rows]
[truncated: 256 more columns]

## Sheet: S3
Table S3 Co-abundance network results.
[truncated: 32 more rows]

## Sheet: S4
Table S4 Bacterial community modelling results.
[truncated: 326 more rows]

[truncated: 3 more sheets: S5, S6, S7]
